# Supplementary material for: Embracing the heterogeneity of neural stem cells in the subventricular zone
Source: Stem Cell Reports. 2025 Mar 20;20(9):102452. doi: 10.1016/j.stemcr.2025.102452 (PMC12447326; doi:10.1016/j.stemcr.2025.102452)
Supplement: Table S2. S score and G2_M score per cell calculated with the cell cycle scoring analysis script from the Seurat pipeline [file mmc2.xlsx]

## Sheet: Sheet 1
row.names	orig.ident	nCount_RNA	nFeature_RNA	study	integrated_snn_res.0.8	S.Score	G2M.Score	Phase
xie_lowG_54	xie	4015	2182	xie	9	0.803349	-0.0217614	S
xie_lowG_57	xie	4267	2224	xie	5	0.550394	0.463231	S
xie_lowG_59	xie	3304	1836	xie	2	-0.31919	-0.252341	G1
xie_lowG_62	xie	4311	2362	xie	9	0.860037	-0.12946	S
xie_lowG_67	xie	3972	2148	xie	9	0.340112	-0.124003	S
xie_lowG_69	xie	3871	2003	xie	5	0.190061	0.560604	G2M
xie_lowG_76	xie	4189	2282	xie	11	-0.0460503	1.02553	G2M
xie_lowG_78	xie	3813	2177	xie	5	0.51977	0.703775	G2M			S phase	S score > 0	G2M score < 0
xie_lowG_81	xie	3968	2193	xie	6	0.187897	0.298866	G2M			G2M phase	S score < > 0	G2M score > 0
xie_lowG_82	xie	3299	1809	xie	10	-0.328573	-0.236879	G1			G1 phase	S score ≤ 0	G2M score ≤ 0
xie_lowG_84	xie	3549	1975	xie	5	0.666392	0.541828	S
xie_lowG_86	xie	3895	2175	xie	5	0.664876	0.0373549	S
xie_lowG_88	xie	4256	2123	xie	6	0.0325678	0.718792	G2M
xie_lowG_92	xie	3818	2176	xie	5	0.464112	0.135783	S
xie_lowG_93	xie	4284	2272	xie	5	0.825242	0.277863	S
xie_lowG_94	xie	3229	1938	xie	6	0.117214	0.2322	G2M
xie_lowG_95	xie	3793	2204	xie	9	0.494255	-0.0969389	S
xie_lowG_96	xie	3308	1952	xie	5	0.637765	0.513599	S
xie_lowG_98	xie	3471	1921	xie	9	0.230922	-0.100096	S
xie_lowG_99	xie	3834	2163	xie	9	0.672133	-0.0918851	S
xie_lowG_100	xie	4000	2145	xie	5	0.879148	0.223711	S
xie_lowG_102	xie	4067	2270	xie	9	0.872996	-0.00598236	S
xie_lowG_103	xie	3678	2010	xie	5	0.982175	0.246556	S
xie_lowG_104	xie	3698	2006	xie	5	0.78984	0.174392	S
xie_lowG_105	xie	3858	2124	xie	5	0.849009	0.229031	S
xie_lowG_106	xie	3978	2170	xie	5	0.750232	0.494297	S
xie_lowG_107	xie	3632	1980	xie	5	0.373773	0.124566	S
xie_lowG_108	xie	3056	1782	xie	9	0.727514	-0.0416055	S
xie_lowG_109	xie	3680	2027	xie	3	-0.113525	-0.146754	G1
xie_lowG_110	xie	3927	2126	xie	5	0.838558	0.413952	S
xie_lowG_111	xie	4112	2248	xie	5	0.468341	0.702283	G2M
xie_lowG_113	xie	3791	2010	xie	9	0.72718	0.0286522	S
xie_lowG_114	xie	3529	2098	xie	9	0.705768	0.0576675	S
xie_lowG_115	xie	4138	2251	xie	9	0.78948	0.0550208	S
xie_lowG_116	xie	3400	1933	xie	9	0.980394	-0.0129482	S
xie_lowG_117	xie	3991	2070	xie	11	-0.187649	1.19466	G2M
xie_lowG_118	xie	3671	1978	xie	5	0.354163	0.845157	G2M
xie_lowG_119	xie	3513	1931	xie	11	0.123655	0.86768	G2M
xie_lowG_120	xie	3335	2039	xie	11	-0.0735415	0.935613	G2M
xie_lowG_121	xie	3795	2142	xie	5	0.702677	0.208504	S
xie_lowG_122	xie	3855	2101	xie	9	0.295453	-0.0675762	S
xie_lowG_123	xie	2731	1609	xie	4	-0.299105	-0.258429	G1
xie_lowG_125	xie	2916	1679	xie	11	-0.0170804	0.898187	G2M
xie_lowG_126	xie	3590	1932	xie	11	0.0566185	0.927766	G2M
xie_lowG_127	xie	3091	1776	xie	9	0.775301	0.124484	S
xie_lowG_128	xie	3438	1767	xie	11	0.0863316	0.965123	G2M
xie_lowG_129	xie	4263	2075	xie	7	0.177397	-0.0442093	S
xie_lowG_130	xie	4236	2205	xie	5	0.42847	0.372725	S
xie_lowG_131	xie	3098	1810	xie	5	0.761161	0.226216	S
xie_lowG_132	xie	3904	2154	xie	5	0.353561	0.242028	S
xie_lowG_133	xie	3283	1901	xie	9	0.447649	-0.00717878	S
xie_lowG_135	xie	3988	2198	xie	9	0.646884	-0.0932799	S
xie_lowG_136	xie	2861	1616	xie	11	0.076623	0.80239	G2M
xie_lowG_137	xie	3222	1829	xie	9	0.614655	-0.102561	S
xie_lowG_138	xie	3373	1993	xie	9	0.324533	-0.0900258	S
xie_lowG_139	xie	3183	1914	xie	9	0.522927	-0.118773	S
xie_lowG_140	xie	3591	2051	xie	11	0.243865	0.947041	G2M
xie_lowG_141	xie	3677	2017	xie	5	0.555816	0.144092	S
xie_lowG_142	xie	3393	1997	xie	5	0.548868	0.423777	S
xie_lowG_143	xie	3985	2077	xie	11	0.3145	0.910534	G2M
xie_lowG_144	xie	3791	2088	xie	5	0.548307	0.411999	S
xie_lowG_145	xie	3338	1824	xie	11	-0.079701	0.852755	G2M
xie_lowG_146	xie	3745	2126	xie	5	0.995181	0.103681	S
xie_lowG_147	xie	3621	2113	xie	9	0.766837	-0.173227	S
xie_lowG_149	xie	3198	1842	xie	11	0.149377	0.772853	G2M
xie_lowG_150	xie	3234	1893	xie	9	0.496135	-0.0955068	S
xie_lowG_151	xie	2927	1733	xie	9	0.150731	-0.13622	S
xie_lowG_153	xie	2979	1753	xie	9	0.465944	-0.162929	S
xie_lowG_154	xie	3553	1958	xie	11	-0.0512495	0.687435	G2M
xie_lowG_155	xie	3084	1773	xie	5	0.396369	0.591714	G2M
xie_lowG_156	xie	3037	1866	xie	9	0.563274	-0.0415152	S
xie_lowG_157	xie	3033	1902	xie	5	0.143035	0.660253	G2M
xie_lowG_158	xie	2847	1686	xie	9	0.736221	-0.13165	S
xie_lowG_159	xie	3285	1972	xie	9	0.232673	-0.0591927	S
xie_lowG_160	xie	3418	1817	xie	9	0.371497	0.0661157	S
xie_lowG_161	xie	3348	1907	xie	9	0.322499	-0.172096	S
xie_lowG_162	xie	3506	1903	xie	5	0.520813	0.258472	S
xie_lowG_163	xie	2970	1659	xie	5	0.308691	0.72566	G2M
xie_lowG_164	xie	2497	1491	xie	2	-0.118668	-0.311707	G1
xie_lowG_165	xie	3729	2111	xie	5	0.886618	0.382669	S
xie_lowG_166	xie	3248	1829	xie	7	-0.156187	-0.115571	G1
xie_lowG_167	xie	3444	2021	xie	5	0.59582	0.314856	S
xie_lowG_168	xie	3492	1875	xie	6	0.211391	0.0140767	S
xie_lowG_169	xie	2820	1603	xie	3	0.0239398	0.0995284	G2M
xie_lowG_170	xie	3424	2000	xie	11	0.223649	0.891656	G2M
xie_lowG_171	xie	3463	2021	xie	11	0.0503042	0.707491	G2M
xie_lowG_172	xie	2822	1716	xie	9	0.585467	0.0107019	S
xie_lowG_173	xie	3221	1877	xie	11	-0.08614	1.03317	G2M
xie_lowG_174	xie	2938	1779	xie	9	0.187122	-0.129118	S
xie_lowG_175	xie	3019	1798	xie	5	0.439491	0.465473	G2M
xie_lowG_176	xie	3591	1976	xie	5	0.62104	0.438447	S
xie_lowG_177	xie	3329	1852	xie	5	0.340562	0.509793	G2M
xie_lowG_178	xie	3390	1877	xie	6	-0.209737	0.333288	G2M
xie_lowG_179	xie	3170	1842	xie	5	0.316195	0.381064	G2M
xie_lowG_180	xie	3722	1997	xie	11	0.252764	0.92363	G2M
xie_lowG_181	xie	4115	2203	xie	5	0.446344	0.241113	S
xie_lowG_182	xie	3295	2046	xie	11	0.259236	1.01389	G2M
xie_lowG_184	xie	3441	1969	xie	5	0.702137	0.58555	S
xie_lowG_185	xie	3599	2012	xie	5	0.544875	0.484666	S
xie_lowG_186	xie	3189	1828	xie	6	0.320905	0.486144	G2M
xie_lowG_187	xie	2784	1788	xie	7	-0.121078	-0.142718	G1
xie_lowG_188	xie	3054	1754	xie	11	-0.00331083	1.12244	G2M
xie_lowG_190	xie	2911	1714	xie	5	0.390879	0.306386	S
xie_lowG_191	xie	2757	1657	xie	9	0.505694	-0.049419	S
xie_lowG_192	xie	2865	1604	xie	11	-0.250704	1.1746	G2M
xie_lowG_193	xie	2776	1711	xie	7	-0.185354	-0.148537	G1
xie_lowG_194	xie	2599	1592	xie	11	-0.318996	0.977325	G2M
xie_lowG_195	xie	3370	1908	xie	11	0.0901975	0.967449	G2M
xie_lowG_196	xie	3496	1981	xie	5	0.165335	0.370835	G2M
xie_lowG_197	xie	3627	1850	xie	11	0.139895	0.565576	G2M
xie_lowG_198	xie	2817	1655	xie	11	-0.237089	1.25477	G2M
xie_lowG_199	xie	2662	1657	xie	7	-0.238674	-0.293034	G1
xie_lowG_200	xie	3313	1928	xie	9	0.955824	0.0102533	S
xie_lowG_201	xie	3580	2005	xie	6	0.242745	0.405838	G2M
xie_lowG_202	xie	2770	1551	xie	7	-0.0849629	-0.0669063	G1
xie_lowG_203	xie	3124	1837	xie	9	0.379948	-0.0440576	S
xie_lowG_204	xie	3338	1937	xie	5	0.389791	0.353642	S
xie_lowG_205	xie	3089	1832	xie	5	0.828704	0.435097	S
xie_lowG_206	xie	2610	1608	xie	5	0.81434	0.546067	S
xie_lowG_207	xie	2580	1619	xie	7	-0.278196	-0.247414	G1
xie_lowG_208	xie	2934	1727	xie	5	0.381581	0.42891	G2M
xie_lowG_210	xie	2559	1583	xie	11	0.189947	0.880756	G2M
xie_lowG_211	xie	2732	1646	xie	5	0.531493	0.259458	S
xie_lowG_212	xie	2685	1551	xie	7	-0.234355	0.0913518	G2M
xie_lowG_213	xie	3264	1869	xie	6	-0.0706768	0.0453221	G2M
xie_lowG_214	xie	2998	1761	xie	9	0.462953	0.0134835	S
xie_lowG_215	xie	3495	1978	xie	11	0.039001	0.947828	G2M
xie_lowG_217	xie	2611	1562	xie	11	-0.0793062	0.852992	G2M
xie_lowG_218	xie	2136	1349	xie	11	-0.0927621	0.935524	G2M
xie_lowG_220	xie	2790	1675	xie	9	0.793502	0.193753	S
xie_lowG_221	xie	2697	1540	xie	7	-0.118918	-0.00213895	G1
xie_lowG_222	xie	2396	1451	xie	5	0.0671439	0.448474	G2M
xie_lowG_223	xie	2781	1640	xie	3	0.152201	-0.304215	S
xie_lowG_224	xie	2565	1453	xie	9	0.180952	-0.124442	S
xie_lowG_225	xie	2947	1826	xie	9	0.859448	-0.0593506	S
xie_lowG_226	xie	3074	1798	xie	5	0.410229	0.343084	S
xie_lowG_227	xie	2498	1496	xie	5	0.568087	0.00139141	S
xie_lowG_228	xie	3174	1830	xie	11	-0.111604	1.01564	G2M
xie_lowG_229	xie	2974	1739	xie	9	0.806805	-0.0101433	S
xie_lowG_230	xie	3172	1849	xie	7	0.104472	-0.102643	S
xie_lowG_231	xie	2262	1387	xie	3	-0.0957929	-0.249971	G1
xie_lowG_232	xie	1872	1222	xie	3	-0.189512	-0.237437	G1
xie_lowG_233	xie	3106	1762	xie	5	0.15445	0.631916	G2M
xie_lowG_235	xie	3028	1781	xie	9	0.259847	-0.158215	S
xie_lowG_236	xie	3220	1789	xie	5	-0.0607393	0.842041	G2M
xie_lowG_238	xie	2811	1647	xie	9	0.655227	-0.0972026	S
xie_lowG_240	xie	2066	1297	xie	2	-0.298322	-0.358369	G1
xie_lowG_241	xie	2891	1732	xie	5	0.779559	0.428367	S
xie_lowG_242	xie	2778	1687	xie	11	-0.194724	0.846343	G2M
xie_lowG_243	xie	3026	1741	xie	9	0.252168	-0.00684898	S
xie_lowG_244	xie	3011	1827	xie	5	0.420117	0.369474	S
xie_lowG_245	xie	2789	1689	xie	9	0.849047	-0.0272196	S
xie_lowG_246	xie	2085	1345	xie	4	-0.125155	-0.224493	G1
xie_lowG_247	xie	2408	1588	xie	5	0.059167	0.365049	G2M
xie_lowG_248	xie	2616	1607	xie	11	0.294409	0.756982	G2M
xie_lowG_249	xie	2678	1597	xie	9	0.178191	-0.0757672	S
xie_lowG_250	xie	2341	1440	xie	5	0.209227	0.794804	G2M
xie_lowG_251	xie	3302	1894	xie	5	0.385519	0.0373621	S
xie_lowG_252	xie	2806	1672	xie	5	0.49675	0.268001	S
xie_lowG_253	xie	2600	1512	xie	6	0.15183	0.164261	G2M
xie_lowG_254	xie	4106	2138	xie	11	0.0377718	1.07483	G2M
xie_lowG_255	xie	1902	1219	xie	4	-0.0849624	-0.241343	G1
xie_lowG_256	xie	2700	1650	xie	9	0.63325	-0.140201	S
xie_lowG_257	xie	2647	1672	xie	9	0.26327	-0.0664145	S
xie_lowG_259	xie	2600	1568	xie	5	0.568208	0.636119	G2M
xie_lowG_260	xie	2443	1445	xie	9	0.415963	0.156727	S
xie_lowG_261	xie	2757	1635	xie	11	-0.00912105	0.742788	G2M
xie_lowG_262	xie	3680	2065	xie	5	0.211158	0.626566	G2M
xie_lowG_264	xie	1955	1312	xie	3	-0.00263692	-0.183138	G1
xie_lowG_266	xie	2130	1249	xie	9	0.233979	-0.216207	S
xie_lowG_267	xie	2729	1637	xie	9	0.832782	-0.00847294	S
xie_lowG_268	xie	2835	1648	xie	11	-0.0155386	0.74335	G2M
xie_lowG_269	xie	2013	1191	xie	2	-0.149415	-0.208635	G1
xie_lowG_270	xie	2217	1373	xie	3	-0.0909027	-0.295329	G1
xie_lowG_271	xie	2870	1736	xie	9	0.685872	-0.151323	S
xie_lowG_272	xie	2807	1734	xie	9	1.14678	-0.0950518	S
xie_lowG_273	xie	2883	1727	xie	11	0.04586	0.849162	G2M
xie_lowG_274	xie	2551	1518	xie	11	-0.038719	0.773263	G2M
xie_lowG_275	xie	2795	1698	xie	9	0.735417	0.00270218	S
xie_lowG_276	xie	2488	1442	xie	7	-0.0321044	-0.136469	G1
xie_lowG_277	xie	2555	1523	xie	5	0.367682	0.480039	G2M
xie_lowG_278	xie	2550	1626	xie	9	0.532234	0.00440143	S
xie_lowG_279	xie	2503	1550	xie	6	0.449947	0.505109	G2M
xie_lowG_280	xie	2176	1271	xie	2	-0.371479	-0.220973	G1
xie_lowG_281	xie	2410	1509	xie	11	-0.0635757	0.806626	G2M
xie_lowG_282	xie	3327	1941	xie	5	0.49465	0.158452	S
xie_lowG_283	xie	2245	1411	xie	9	0.155734	-0.178158	S
xie_lowG_284	xie	2592	1740	xie	5	0.620231	0.158572	S
xie_lowG_285	xie	2364	1494	xie	7	0.0219962	-0.18703	S
xie_lowG_287	xie	2685	1595	xie	5	0.525593	0.50319	S
xie_lowG_288	xie	2652	1607	xie	11	0.253896	0.996886	G2M
xie_lowG_289	xie	2770	1741	xie	5	0.388928	0.19889	S
xie_lowG_290	xie	2189	1359	xie	11	-0.16611	0.89432	G2M
xie_lowG_291	xie	2574	1539	xie	11	-0.251619	1.27199	G2M
xie_lowG_292	xie	2747	1610	xie	5	0.0172678	0.500923	G2M
xie_lowG_293	xie	2563	1523	xie	9	0.352085	-0.0515767	S
xie_lowG_294	xie	2954	1704	xie	7	-0.112626	0.0222312	G2M
xie_lowG_295	xie	1903	1115	xie	4	-0.302738	-0.261774	G1
xie_lowG_298	xie	2584	1501	xie	11	-0.0289093	0.996778	G2M
xie_lowG_299	xie	2468	1551	xie	9	0.215821	0.00077313	S
xie_lowG_300	xie	2745	1623	xie	7	-0.0681563	-0.0870456	G1
xie_lowG_301	xie	3254	1834	xie	11	0.0299559	0.842651	G2M
xie_lowG_302	xie	2395	1521	xie	9	0.527286	-0.143949	S
xie_lowG_303	xie	2410	1506	xie	7	-0.221067	-0.236234	G1
xie_lowG_304	xie	2464	1514	xie	6	0.0775598	0.469039	G2M
xie_lowG_305	xie	2784	1582	xie	5	0.42508	0.415709	S
xie_lowG_306	xie	2140	1293	xie	9	0.480852	0.044315	S
xie_lowG_307	xie	1945	1331	xie	7	-0.135014	-0.0630878	G1
xie_lowG_308	xie	1896	1199	xie	2	-0.115875	-0.264559	G1
xie_lowG_309	xie	2217	1369	xie	5	-0.113823	0.30116	G2M
xie_lowG_310	xie	1743	1164	xie	7	-0.214329	-0.0580827	G1
xie_lowG_311	xie	1440	901	xie	3	-0.107081	-0.208318	G1
xie_lowG_312	xie	2648	1554	xie	9	0.297072	-0.0719976	S
xie_lowG_314	xie	2452	1507	xie	5	0.18639	0.561021	G2M
xie_lowG_315	xie	2145	1344	xie	5	0.148994	0.671424	G2M
xie_lowG_316	xie	2298	1422	xie	6	0.112305	0.461202	G2M
xie_lowG_317	xie	2223	1414	xie	3	-0.0666416	0.243393	G2M
xie_lowG_318	xie	2309	1483	xie	5	0.494351	0.291281	S
xie_lowG_319	xie	2366	1461	xie	5	0.506298	0.146127	S
xie_lowG_320	xie	2611	1493	xie	5	0.536847	0.369033	S
xie_lowG_321	xie	2346	1416	xie	2	-0.373472	-0.243609	G1
xie_lowG_322	xie	1956	1179	xie	2	-0.265079	-0.206292	G1
xie_lowG_323	xie	2418	1535	xie	6	0.22468	0.393082	G2M
xie_lowG_324	xie	2098	1317	xie	7	-0.0849987	-0.0660973	G1
xie_lowG_325	xie	2284	1451	xie	7	-0.246045	-0.118111	G1
xie_lowG_326	xie	2293	1459	xie	9	0.73293	-0.096822	S
xie_lowG_327	xie	2523	1556	xie	9	0.501945	-0.0436704	S
xie_lowG_328	xie	2220	1449	xie	9	0.782064	-0.00134157	S
xie_lowG_329	xie	2137	1377	xie	9	0.607734	0.131383	S
xie_lowG_330	xie	2524	1547	xie	9	0.931027	-0.0236627	S
xie_lowG_331	xie	1981	1200	xie	0	-0.187667	-0.283758	G1
xie_lowG_332	xie	2473	1486	xie	9	0.666355	-0.0135412	S
xie_lowG_333	xie	1724	1070	xie	4	-0.200175	-0.176989	G1
xie_lowG_335	xie	3620	1940	xie	11	-0.206003	1.17263	G2M
xie_lowG_336	xie	2399	1480	xie	6	0.313375	0.306016	S
xie_lowG_337	xie	2353	1369	xie	9	0.356484	0.0652681	S
xie_lowG_338	xie	2002	1297	xie	5	0.333552	0.457252	G2M
xie_lowG_339	xie	2376	1578	xie	9	0.407481	-0.0693167	S
xie_lowG_340	xie	1913	1195	xie	3	-0.237909	-0.149166	G1
xie_lowG_342	xie	2089	1384	xie	5	0.6812	0.395711	S
xie_lowG_343	xie	2469	1507	xie	5	0.111353	0.591491	G2M
xie_lowG_344	xie	2075	1317	xie	11	-0.0604141	1.14776	G2M
xie_lowG_345	xie	2254	1435	xie	7	-0.245008	-0.151617	G1
xie_lowG_346	xie	2188	1387	xie	7	-0.0975419	-0.170804	G1
xie_lowG_348	xie	1855	1111	xie	3	0.0359658	-0.228219	S
xie_lowG_349	xie	1854	1170	xie	5	0.358307	0.740601	G2M
xie_lowG_350	xie	2170	1327	xie	5	0.853574	0.240833	S
xie_lowG_351	xie	1866	1237	xie	7	0.000675484	-0.201013	S
xie_lowG_352	xie	1324	761	xie	2	-0.284282	-0.262225	G1
xie_lowG_353	xie	2159	1404	xie	5	0.820279	0.403625	S
xie_lowG_355	xie	1790	1143	xie	3	-0.204163	-0.019611	G1
xie_lowG_356	xie	2189	1394	xie	3	-0.0973179	-0.170204	G1
xie_lowG_357	xie	2266	1403	xie	11	0.0564677	0.650837	G2M
xie_lowG_358	xie	1623	982	xie	2	-0.228713	-0.173693	G1
xie_lowG_359	xie	1964	1231	xie	3	-0.0714819	-0.18687	G1
xie_lowG_360	xie	2172	1302	xie	11	-0.121922	1.04414	G2M
xie_lowG_361	xie	2038	1358	xie	9	0.519919	-0.0572474	S
xie_lowG_362	xie	2457	1548	xie	5	0.127014	0.424089	G2M
xie_lowG_364	xie	2273	1364	xie	7	0.065968	0.0709619	G2M
xie_lowG_365	xie	2097	1374	xie	5	0.542589	0.0664258	S
xie_lowG_366	xie	2018	1296	xie	3	0.0444692	-0.0497694	S
xie_lowG_367	xie	1562	970	xie	7	-0.178451	-0.106826	G1
xie_lowG_368	xie	2261	1399	xie	3	0.0619133	-0.0632725	S
xie_lowG_369	xie	1938	1215	xie	3	-0.132295	-0.137974	G1
xie_lowG_370	xie	2143	1330	xie	11	-0.334295	0.843203	G2M
xie_lowG_371	xie	1839	1227	xie	3	-0.0709491	-0.266441	G1
xie_lowG_372	xie	1642	982	xie	2	-0.180287	-0.291602	G1
xie_lowG_373	xie	2074	1288	xie	5	0.874046	0.356768	S
xie_lowG_374	xie	1806	1194	xie	3	-0.0810476	-0.0699892	G1
xie_lowG_375	xie	1568	1010	xie	4	-0.113501	-0.122068	G1
xie_lowG_376	xie	1187	721	xie	2	-0.204047	-0.178699	G1
xie_lowG_377	xie	2019	1259	xie	14	-0.312062	-0.280479	G1
xie_lowG_378	xie	1595	1093	xie	3	0.200375	-0.207211	S
xie_lowG_379	xie	1833	1222	xie	5	0.486557	0.0316024	S
xie_lowG_380	xie	2887	1692	xie	9	0.287485	-0.0887744	S
xie_lowG_381	xie	1946	1282	xie	7	0.0801689	-0.122346	S
xie_lowG_382	xie	2362	1427	xie	3	0.0177758	-0.155744	S
xie_lowG_383	xie	1946	1242	xie	11	-0.0127112	0.977911	G2M
xie_lowG_384	xie	2155	1361	xie	6	-0.020419	0.624788	G2M
xie_lowG_385	xie	2304	1390	xie	5	0.0636761	0.562823	G2M
xie_lowG_386	xie	1591	1005	xie	4	-0.203045	-0.178336	G1
xie_lowG_387	xie	2055	1324	xie	11	-0.106209	0.730619	G2M
xie_lowG_388	xie	2045	1369	xie	11	0.0164507	0.596839	G2M
xie_lowG_389	xie	2159	1395	xie	9	0.1226	-0.226426	S
xie_lowG_390	xie	1578	1029	xie	3	0.0212265	-0.193405	S
xie_lowG_391	xie	1846	1118	xie	3	-0.0210104	-0.179383	G1
xie_lowG_392	xie	2008	1266	xie	7	-0.0659422	-0.185394	G1
xie_lowG_394	xie	2434	1455	xie	11	-0.388525	1.03132	G2M
xie_lowG_395	xie	2412	1438	xie	9	0.470539	-0.0690058	S
xie_lowG_396	xie	1608	904	xie	2	-0.278846	-0.270067	G1
xie_lowG_397	xie	1582	1050	xie	3	-0.163575	-0.242067	G1
xie_lowG_398	xie	2134	1455	xie	9	0.430135	0.103024	S
xie_lowG_399	xie	2154	1358	xie	9	0.502683	-0.0579784	S
xie_lowG_400	xie	1818	1195	xie	9	0.542161	-0.0918915	S
xie_lowG_401	xie	2006	1310	xie	5	0.0826525	0.647792	G2M
xie_lowG_403	xie	2039	1319	xie	3	-0.200634	-0.197858	G1
xie_lowG_404	xie	2497	1511	xie	5	0.674848	0.487446	S
xie_lowG_406	xie	1807	1241	xie	5	0.0464437	0.151249	G2M
xie_lowG_407	xie	2171	1365	xie	7	-0.161114	-0.122504	G1
xie_lowG_408	xie	1524	1090	xie	4	-0.233246	-0.223648	G1
xie_lowG_409	xie	2085	1354	xie	5	0.228378	0.507326	G2M
xie_lowG_411	xie	2141	1384	xie	9	0.110452	-0.0400967	S
xie_lowG_412	xie	1917	1176	xie	3	-0.0588272	-0.207049	G1
xie_lowG_413	xie	1990	1304	xie	9	0.780463	0.234486	S
xie_lowG_414	xie	1801	1315	xie	5	0.45904	0.120154	S
xie_lowG_415	xie	2318	1524	xie	5	0.557664	0.0547778	S
xie_lowG_416	xie	1558	1037	xie	4	-0.196685	-0.214883	G1
xie_lowG_417	xie	1738	1081	xie	3	-0.0664025	-0.195991	G1
xie_lowG_418	xie	1832	1247	xie	5	0.804458	0.280444	S
xie_lowG_419	xie	1662	1046	xie	3	-0.0875618	-0.180205	G1
xie_lowG_420	xie	1892	1249	xie	5	0.580449	0.236595	S
xie_lowG_421	xie	1586	1090	xie	6	0.263919	0.575369	G2M
xie_lowG_422	xie	1806	1204	xie	5	0.351578	0.39209	G2M
xie_lowG_423	xie	1871	1209	xie	3	0.0149429	-0.204341	S
xie_lowG_424	xie	1852	1169	xie	3	-0.153035	-0.164179	G1
xie_lowG_425	xie	1766	1162	xie	9	0.446497	-0.083156	S
xie_lowG_426	xie	2058	1286	xie	6	0.266453	0.689607	G2M
xie_lowG_427	xie	1443	801	xie	2	-0.285578	-0.249127	G1
xie_lowG_428	xie	1804	1208	xie	7	-0.0466184	-0.148097	G1
xie_lowG_429	xie	1425	891	xie	2	-0.141113	-0.25221	G1
xie_lowG_431	xie	2041	1376	xie	5	0.885585	0.292489	S
xie_lowG_432	xie	1949	1257	xie	6	-0.133709	0.0318597	G2M
xie_lowG_433	xie	2335	1448	xie	5	0.576875	0.532149	S
xie_lowG_434	xie	1937	1247	xie	3	-0.0947654	-0.214274	G1
xie_lowG_435	xie	1173	783	xie	6	0.492752	0.440629	S
xie_lowG_436	xie	1948	1282	xie	7	-0.0489256	-0.100308	G1
xie_lowG_437	xie	2101	1365	xie	5	0.235551	0.533989	G2M
xie_lowG_438	xie	3005	1818	xie	9	0.388618	-0.0727768	S
xie_lowG_439	xie	1869	1099	xie	2	-0.232651	-0.312796	G1
xie_lowG_441	xie	1994	1258	xie	7	-0.232975	-0.187155	G1
xie_lowG_442	xie	1838	1098	xie	11	-0.162518	1.13855	G2M
xie_lowG_443	xie	1366	829	xie	2	-0.253178	-0.162258	G1
xie_lowG_444	xie	1820	1195	xie	5	0.374172	0.555504	G2M
xie_lowG_446	xie	1802	1173	xie	7	-0.197659	-0.175355	G1
xie_lowG_447	xie	1765	1219	xie	7	-0.2189	-0.135275	G1
xie_lowG_448	xie	1859	1188	xie	5	0.373104	0.713385	G2M
xie_lowG_450	xie	2094	1357	xie	9	0.634103	-0.0832507	S
xie_lowG_451	xie	1237	813	xie	4	-0.2563	-0.148757	G1
xie_lowG_452	xie	1752	1192	xie	11	0.063081	0.625323	G2M
xie_lowG_453	xie	1665	1129	xie	5	0.437131	0.204409	S
xie_lowG_454	xie	2193	1383	xie	5	0.358942	0.197172	S
xie_lowG_455	xie	1657	1170	xie	7	-0.267909	-0.195076	G1
xie_lowG_457	xie	1873	1183	xie	9	0.665779	-0.0538785	S
xie_lowG_458	xie	1690	1051	xie	3	0.0125931	-0.221211	S
xie_lowG_459	xie	1752	1149	xie	3	-0.166885	-0.196764	G1
xie_lowG_460	xie	1474	962	xie	3	-0.140275	-0.0996658	G1
xie_lowG_461	xie	1347	842	xie	4	-0.0859096	-0.213455	G1
xie_lowG_463	xie	1776	1196	xie	9	0.538094	-0.191781	S
xie_lowG_464	xie	1779	1263	xie	5	0.483626	0.419831	S
xie_lowG_467	xie	2000	1276	xie	6	0.0787039	0.491502	G2M
xie_lowG_468	xie	2063	1263	xie	11	0.088114	0.5994	G2M
xie_lowG_469	xie	1897	1165	xie	7	0.134826	0.182992	G2M
xie_lowG_470	xie	1553	996	xie	11	0.115249	1.34436	G2M
xie_lowG_471	xie	1187	739	xie	2	-0.275553	-0.261909	G1
xie_lowG_472	xie	1827	1190	xie	4	-0.232877	-0.216437	G1
xie_lowG_473	xie	1479	1036	xie	3	-0.118973	-0.146876	G1
xie_lowG_474	xie	1579	1102	xie	6	0.659535	0.324561	S
xie_lowG_476	xie	1627	1121	xie	4	-0.196006	-0.075831	G1
xie_lowG_477	xie	2043	1303	xie	9	0.501605	-0.0621453	S
xie_lowG_479	xie	1817	1162	xie	3	0.17626	-0.213779	S
xie_lowG_480	xie	1828	1147	xie	3	-0.049093	-0.0830395	G1
xie_lowG_481	xie	1728	1184	xie	9	0.376635	-0.0532251	S
xie_lowG_482	xie	1988	1256	xie	11	-0.277262	1.06607	G2M
xie_lowG_483	xie	1798	1241	xie	9	0.0283397	-0.00903133	S
xie_lowG_484	xie	1709	1177	xie	7	0.0720183	-0.19114	S
xie_lowG_485	xie	1934	1272	xie	5	0.360279	0.538345	G2M
xie_lowG_486	xie	1825	1175	xie	5	0.374272	0.514932	G2M
xie_lowG_487	xie	1383	932	xie	4	-0.265241	-0.203898	G1
xie_lowG_488	xie	1850	1322	xie	5	0.794302	0.385128	S
xie_lowG_489	xie	1980	1272	xie	9	0.616759	-0.0256015	S
xie_lowG_490	xie	1739	1162	xie	11	0.106807	0.611492	G2M
xie_lowG_491	xie	1330	842	xie	6	-0.0321818	0.546802	G2M
xie_lowG_492	xie	1807	1256	xie	7	-0.0492642	-0.187094	G1
xie_lowG_493	xie	1727	1098	xie	3	0.0847646	-0.198148	S
xie_lowG_494	xie	1978	1244	xie	9	-0.0320518	-0.124951	G1
xie_lowG_495	xie	1635	1092	xie	3	0.000528912	0.0181044	G2M
xie_lowG_496	xie	1979	1268	xie	5	0.33053	0.148706	S
xie_lowG_497	xie	1547	1110	xie	5	0.74139	0.174481	S
xie_lowG_498	xie	1667	1114	xie	3	-0.148056	-0.14695	G1
xie_lowG_499	xie	1722	1193	xie	5	0.170222	0.4744	G2M
xie_lowG_500	xie	1274	771	xie	2	-0.246888	-0.231076	G1
xie_lowG_501	xie	1649	1044	xie	3	-0.16552	-0.20611	G1
xie_lowG_502	xie	1830	1195	xie	6	-0.154076	0.466133	G2M
xie_lowG_503	xie	1408	1002	xie	3	0.0215981	-0.221864	S
xie_lowG_504	xie	1770	1195	xie	3	-0.0391655	-0.229285	G1
xie_lowG_505	xie	2007	1318	xie	11	0.131932	0.895736	G2M
xie_lowG_506	xie	1577	1073	xie	6	-0.0837169	0.352132	G2M
xie_lowG_507	xie	1959	1247	xie	3	-0.133911	-0.169761	G1
xie_lowG_508	xie	1650	1113	xie	3	-0.11894	-0.263614	G1
xie_lowG_509	xie	1280	754	xie	0	-0.283856	-0.22936	G1
xie_lowG_510	xie	1659	1044	xie	3	0.014892	-0.208014	S
xie_lowG_511	xie	1969	1273	xie	11	-0.103015	1.05562	G2M
xie_lowG_512	xie	1181	727	xie	8	-0.215818	-0.231816	G1
xie_lowG_513	xie	1248	758	xie	8	-0.225761	-0.193477	G1
xie_lowG_515	xie	1727	1124	xie	9	0.322854	-0.0559018	S
xie_lowG_516	xie	1310	885	xie	7	-0.111839	-0.138067	G1
xie_lowG_517	xie	1573	1037	xie	3	-0.14728	-0.256737	G1
xie_lowG_518	xie	2215	1362	xie	7	-0.142777	0.118522	G2M
xie_lowG_519	xie	2089	1325	xie	11	-0.300304	0.810688	G2M
xie_lowG_520	xie	1847	1231	xie	5	0.439448	0.24789	S
xie_lowG_521	xie	1358	892	xie	1	-0.194851	-0.195649	G1
xie_lowG_522	xie	1364	937	xie	4	-0.255656	-0.14472	G1
xie_lowG_523	xie	1355	899	xie	4	-0.273555	-0.191113	G1
xie_lowG_524	xie	1536	1064	xie	6	-0.145162	0.767663	G2M
xie_lowG_525	xie	1156	735	xie	2	-0.250486	-0.204134	G1
xie_lowG_526	xie	1431	1023	xie	7	-0.177734	-0.230988	G1
xie_lowG_527	xie	1705	1187	xie	7	-0.143967	-0.135666	G1
xie_lowG_528	xie	1722	1116	xie	9	0.517103	0.0717641	S
xie_lowG_529	xie	1492	1067	xie	9	0.563348	-0.137782	S
xie_lowG_530	xie	2112	1347	xie	5	0.437972	0.626599	G2M
xie_lowG_531	xie	1409	987	xie	7	0.2344	-0.107779	S
xie_lowG_532	xie	1413	711	xie	2	-0.273936	-0.274393	G1
xie_lowG_533	xie	2106	1376	xie	5	0.577857	0.374374	S
xie_lowG_535	xie	1612	1101	xie	3	-0.0872118	-0.147053	G1
xie_lowG_536	xie	1331	953	xie	7	-0.0838421	-0.18984	G1
xie_lowG_537	xie	1970	1249	xie	11	0.0725931	1.01077	G2M
xie_lowG_538	xie	1749	1092	xie	7	-0.0961507	-0.190301	G1
xie_lowG_539	xie	1044	655	xie	2	-0.24567	-0.251124	G1
xie_lowG_540	xie	971	644	xie	2	-0.0886348	-0.271743	G1
xie_lowG_541	xie	1798	1170	xie	11	0.314774	0.513315	G2M
xie_lowG_542	xie	1383	1002	xie	11	-0.147589	0.735914	G2M
xie_lowG_543	xie	1567	1062	xie	7	-0.0240455	-0.121028	G1
xie_lowG_545	xie	1492	1077	xie	7	0.246107	-0.0778244	S
xie_lowG_547	xie	1190	797	xie	2	-0.221409	-0.20751	G1
xie_lowG_548	xie	2215	1408	xie	9	0.577112	-0.172475	S
xie_lowG_550	xie	1057	706	xie	4	-0.226856	-0.201945	G1
xie_lowG_551	xie	1417	926	xie	4	-0.206772	-0.177208	G1
xie_lowG_552	xie	1461	964	xie	7	0.0751693	0.0644067	S
xie_lowG_553	xie	1182	816	xie	4	-0.0652973	-0.215641	G1
xie_lowG_554	xie	1709	1067	xie	3	-0.0715418	-0.260781	G1
xie_lowG_555	xie	1342	778	xie	2	-0.254658	-0.278244	G1
xie_lowG_556	xie	1698	1181	xie	5	0.276328	0.46318	G2M
xie_lowG_557	xie	1637	1156	xie	5	0.564398	0.345928	S
xie_lowG_558	xie	1148	667	xie	0	-0.246367	-0.191879	G1
xie_lowG_559	xie	2075	1290	xie	6	0.492725	0.133349	S
xie_lowG_560	xie	1023	707	xie	0	-0.240885	-0.237165	G1
xie_lowG_561	xie	1366	884	xie	4	-0.265341	-0.21561	G1
xie_lowG_563	xie	1846	1260	xie	9	0.605871	-0.089286	S
xie_lowG_564	xie	1478	979	xie	3	-0.147942	-0.127337	G1
xie_lowG_565	xie	1192	745	xie	2	-0.185761	-0.29271	G1
xie_lowG_566	xie	1547	1049	xie	6	-0.248691	0.372075	G2M
xie_lowG_567	xie	1589	1079	xie	7	-0.0648476	-0.103522	G1
xie_lowG_568	xie	1273	910	xie	1	-0.0114865	-0.212338	G1
xie_lowG_569	xie	1280	799	xie	0	-0.207257	-0.214177	G1
xie_lowG_570	xie	1818	1221	xie	5	0.487242	0.38632	S
xie_lowG_571	xie	1286	842	xie	3	-0.220443	-0.211151	G1
xie_lowG_573	xie	1449	931	xie	2	-0.196754	-0.135969	G1
xie_lowG_574	xie	1587	1081	xie	7	-0.224573	-0.109749	G1
xie_lowG_575	xie	1773	1199	xie	9	0.868335	0.114124	S
xie_lowG_576	xie	1783	1163	xie	9	0.381719	0.00728547	S
xie_lowG_578	xie	1927	1262	xie	3	-0.190794	-0.210383	G1
xie_lowG_579	xie	1490	1058	xie	13	-0.209486	-0.170095	G1
xie_lowG_580	xie	1451	958	xie	4	-0.278015	-0.24066	G1
xie_lowG_582	xie	1254	783	xie	4	-0.239648	-0.228388	G1
xie_lowG_583	xie	1217	896	xie	3	0.0480871	-0.162493	S
xie_lowG_584	xie	1343	861	xie	2	-0.217173	-0.289583	G1
xie_lowG_586	xie	1285	764	xie	0	-0.261052	-0.286051	G1
xie_lowG_587	xie	1302	939	xie	6	-0.218317	0.106303	G2M
xie_lowG_589	xie	1438	1006	xie	5	0.706655	0.257698	S
xie_lowG_590	xie	1508	842	xie	2	-0.254279	-0.271005	G1
xie_lowG_592	xie	1435	973	xie	11	0.157603	0.772232	G2M
xie_lowG_593	xie	1589	1112	xie	9	0.258154	-0.206267	S
xie_lowG_594	xie	1185	869	xie	13	-0.038221	-0.205505	G1
xie_lowG_595	xie	1834	1251	xie	5	0.216869	0.232873	G2M
xie_lowG_596	xie	1266	780	xie	2	-0.259088	-0.268589	G1
xie_lowG_597	xie	1508	1002	xie	3	-0.0958062	-0.161087	G1
xie_lowG_598	xie	960	520	xie	0	-0.283144	-0.26812	G1
xie_lowG_599	xie	1401	933	xie	3	0.0717961	-0.238721	S
xie_lowG_600	xie	1173	844	xie	4	-0.236654	-0.179769	G1
xie_lowG_601	xie	1938	1263	xie	5	0.226724	0.641859	G2M
xie_lowG_602	xie	1626	1144	xie	5	0.406864	0.270326	S
xie_lowG_603	xie	1662	1097	xie	6	0.0760638	0.374544	G2M
xie_lowG_604	xie	1192	859	xie	1	-0.160882	-0.225179	G1
xie_lowG_605	xie	1169	840	xie	9	0.373572	0.106544	S
xie_lowG_607	xie	1440	1036	xie	9	0.316236	-0.153417	S
xie_lowG_608	xie	1366	823	xie	2	-0.263193	-0.280263	G1
xie_lowG_609	xie	1312	857	xie	1	-0.248325	-0.247654	G1
xie_lowG_610	xie	1686	1085	xie	3	-0.1596	-0.223772	G1
xie_lowG_611	xie	1416	981	xie	3	-0.159471	-0.158314	G1
xie_lowG_612	xie	1394	955	xie	9	0.447644	-0.0779886	S
xie_lowG_613	xie	1270	935	xie	7	-0.0546234	-0.221408	G1
xie_lowG_614	xie	1553	1040	xie	3	-0.198122	-0.192601	G1
xie_lowG_615	xie	1378	969	xie	4	-0.25871	-0.246591	G1
xie_lowG_616	xie	1477	1027	xie	3	-0.00339242	-0.154473	G1
xie_lowG_618	xie	1862	1210	xie	5	0.0186703	0.753479	G2M
xie_lowG_619	xie	1445	1030	xie	9	0.671088	0.102052	S
xie_lowG_620	xie	1322	941	xie	5	0.327192	0.549763	G2M
xie_lowG_621	xie	1133	744	xie	2	-0.222943	-0.264751	G1
xie_lowG_622	xie	1329	981	xie	5	0.36554	0.228229	S
xie_lowG_623	xie	1234	829	xie	4	-0.087116	-0.187575	G1
xie_lowG_624	xie	1639	1091	xie	6	0.0145404	0.125758	G2M
xie_lowG_625	xie	1090	703	xie	2	-0.216831	-0.178657	G1
xie_lowG_626	xie	1813	1176	xie	7	-0.0198764	-0.111301	G1
xie_lowG_627	xie	1144	809	xie	4	-0.274037	-0.265364	G1
xie_lowG_628	xie	1216	860	xie	4	-0.242339	-0.147052	G1
xie_lowG_629	xie	1305	805	xie	2	-0.272024	-0.229677	G1
xie_lowG_630	xie	1404	959	xie	3	-0.351207	-0.265843	G1
xie_lowG_631	xie	1442	979	xie	3	-0.286386	-0.184389	G1
xie_lowG_632	xie	1206	769	xie	2	-0.243985	-0.254333	G1
xie_lowG_633	xie	1152	777	xie	3	-0.206995	-0.166256	G1
xie_lowG_634	xie	1228	745	xie	4	-0.235702	-0.166343	G1
xie_lowG_635	xie	1458	943	xie	3	-0.248061	-0.230763	G1
xie_lowG_636	xie	1256	878	xie	4	-0.26562	-0.248875	G1
xie_lowG_637	xie	2009	1360	xie	9	0.615113	-0.0966735	S
xie_lowG_638	xie	1290	898	xie	6	-0.101794	-0.0825596	G1
xie_lowG_639	xie	1751	1222	xie	5	0.661772	0.284411	S
xie_lowG_640	xie	1222	849	xie	3	-0.159572	-0.0861557	G1
xie_lowG_641	xie	1385	976	xie	7	-0.200119	0.0970151	G2M
xie_lowG_642	xie	1223	877	xie	3	-0.0650489	-0.209886	G1
xie_lowG_643	xie	1153	761	xie	4	-0.265579	-0.233266	G1
xie_lowG_644	xie	1468	1047	xie	11	-0.286315	0.512441	G2M
xie_lowG_645	xie	1408	1007	xie	6	-0.1129	0.2087	G2M
xie_lowG_646	xie	954	586	xie	0	-0.155822	-0.191209	G1
xie_lowG_647	xie	1420	979	xie	7	0.0849602	-0.054859	S
xie_lowG_648	xie	1356	906	xie	3	-0.0652082	-0.139227	G1
xie_lowG_649	xie	1195	886	xie	7	-0.0862185	-0.0490288	G1
xie_lowG_650	xie	1371	947	xie	3	-0.133137	-0.17689	G1
xie_lowG_652	xie	1530	1015	xie	11	-0.136798	0.427369	G2M
xie_lowG_653	xie	1491	981	xie	7	-0.134495	-0.00409837	G1
xie_lowG_654	xie	1469	990	xie	5	0.449694	0.0908557	S
xie_lowG_655	xie	1489	1037	xie	9	0.426628	-0.0583726	S
xie_lowG_656	xie	1313	832	xie	3	-0.0304588	-0.244127	G1
xie_lowG_658	xie	1424	1034	xie	3	-0.163728	-0.156261	G1
xie_lowG_659	xie	1560	1093	xie	9	0.297449	-0.0839967	S
xie_lowG_660	xie	883	549	xie	0	-0.214138	-0.12579	G1
xie_lowG_661	xie	1487	1019	xie	9	0.467804	-0.160465	S
xie_lowG_662	xie	1641	1132	xie	7	-0.0353855	-0.137335	G1
xie_lowG_664	xie	993	587	xie	0	-0.243212	-0.256681	G1
xie_lowG_665	xie	1404	977	xie	3	0.041689	-0.278057	S
xie_lowG_667	xie	1421	987	xie	11	-0.263535	0.999713	G2M
xie_lowG_668	xie	1135	698	xie	2	-0.253804	-0.151886	G1
xie_lowG_669	xie	1057	686	xie	2	-0.234741	-0.201898	G1
xie_lowG_670	xie	1278	881	xie	0	-0.326454	-0.288521	G1
xie_lowG_671	xie	1184	839	xie	4	-0.200281	-0.166883	G1
xie_lowG_672	xie	1099	641	xie	2	-0.296264	-0.269045	G1
xie_lowG_673	xie	1420	1022	xie	11	0.232775	0.971656	G2M
xie_lowG_674	xie	1275	880	xie	3	-0.15366	-0.136263	G1
xie_lowG_677	xie	1493	1044	xie	5	0.471497	0.242083	S
xie_lowG_678	xie	1354	923	xie	3	-0.0915037	-0.253012	G1
xie_lowG_679	xie	1291	896	xie	4	-0.272689	-0.199247	G1
xie_lowG_680	xie	1380	987	xie	5	0.257697	0.440007	G2M
xie_lowG_681	xie	1224	788	xie	2	-0.112681	-0.209684	G1
xie_lowG_682	xie	979	693	xie	3	-0.217037	-0.113974	G1
xie_lowG_683	xie	1284	891	xie	3	-0.232095	-0.144771	G1
xie_lowG_684	xie	1297	900	xie	3	-0.135235	-0.208923	G1
xie_lowG_686	xie	1392	984	xie	5	0.41818	0.535141	G2M
xie_lowG_687	xie	1295	864	xie	4	-0.20517	-0.22873	G1
xie_lowG_688	xie	1421	966	xie	6	0.0456712	0.51521	G2M
xie_lowG_689	xie	1230	878	xie	1	0.0414682	-0.205717	S
xie_lowG_690	xie	883	553	xie	2	-0.244526	-0.253728	G1
xie_lowG_691	xie	1383	978	xie	6	0.0688408	0.374378	G2M
xie_lowG_693	xie	1254	933	xie	5	0.350771	0.126962	S
xie_lowG_694	xie	1056	800	xie	7	0.0640581	-0.161074	S
xie_lowG_695	xie	1232	848	xie	3	-0.11127	-0.146661	G1
xie_lowG_696	xie	1354	904	xie	3	-0.220588	-0.16413	G1
xie_lowG_697	xie	1425	955	xie	3	0.0197502	-0.0789801	S
xie_lowG_698	xie	1148	741	xie	2	-0.172525	-0.189822	G1
xie_lowG_699	xie	1441	1029	xie	5	0.159099	0.497339	G2M
xie_lowG_701	xie	987	627	xie	2	-0.253569	-0.216503	G1
xie_lowG_702	xie	1358	918	xie	3	-0.176306	-0.171467	G1
xie_lowG_703	xie	1716	1166	xie	7	0.260526	-0.124518	S
xie_lowG_704	xie	1002	729	xie	6	-0.0125121	0.258661	G2M
xie_lowG_705	xie	1415	1003	xie	5	0.370305	0.275834	S
xie_lowG_706	xie	1048	722	xie	4	-0.251967	-0.184453	G1
xie_lowG_707	xie	990	642	xie	0	0.0827924	-0.210136	S
xie_lowG_708	xie	1141	785	xie	2	-0.261874	-0.194712	G1
xie_lowG_709	xie	1038	761	xie	9	-0.0174022	-0.0311786	G1
xie_lowG_710	xie	1314	883	xie	7	0.00893743	-0.138552	S
xie_lowG_711	xie	1302	939	xie	4	-0.190294	-0.0520402	G1
xie_lowG_712	xie	1156	832	xie	3	-0.14028	-0.224911	G1
xie_lowG_713	xie	1169	815	xie	7	-0.242555	-0.126253	G1
xie_lowG_714	xie	936	647	xie	0	-0.213742	-0.101937	G1
xie_lowG_715	xie	1189	829	xie	4	-0.277609	-0.236767	G1
xie_lowG_716	xie	1143	814	xie	3	-0.275054	-0.22331	G1
xie_lowG_717	xie	1232	901	xie	3	-0.074729	-0.166216	G1
xie_lowG_718	xie	1457	959	xie	3	-0.171911	-0.153863	G1
xie_lowG_719	xie	1393	1006	xie	7	-0.118091	-0.19794	G1
xie_lowG_720	xie	1569	1044	xie	3	-0.269773	-0.218549	G1
xie_lowG_721	xie	1134	806	xie	4	-0.154914	-0.204728	G1
xie_lowG_722	xie	1442	1011	xie	9	0.52892	0.0585806	S
xie_lowG_724	xie	1381	955	xie	7	-0.0747665	-0.0233747	G1
xie_lowG_725	xie	801	499	xie	0	-0.229624	-0.168702	G1
xie_lowG_726	xie	1129	815	xie	3	-0.0767298	-0.188483	G1
xie_lowG_727	xie	1134	809	xie	11	0.211425	0.515287	G2M
xie_lowG_728	xie	1068	733	xie	4	-0.22801	-0.196833	G1
xie_lowG_729	xie	1190	771	xie	0	-0.194599	-0.178793	G1
xie_lowG_730	xie	1123	857	xie	9	0.477657	-0.0713307	S
xie_lowG_731	xie	1296	968	xie	6	0.191939	0.464785	G2M
xie_lowG_732	xie	1213	893	xie	3	-0.0783441	-0.234111	G1
xie_lowG_733	xie	1184	894	xie	7	-0.193763	-0.188748	G1
xie_lowG_734	xie	1208	859	xie	3	-0.0393039	-0.240993	G1
xie_lowG_735	xie	1159	800	xie	3	-0.112757	-0.080956	G1
xie_lowG_736	xie	1166	850	xie	5	0.289733	0.176328	S
xie_lowG_737	xie	1161	825	xie	3	-0.116943	-0.173956	G1
xie_lowG_738	xie	1092	853	xie	5	0.391198	0.29878	S
xie_lowG_739	xie	1518	962	xie	3	-0.100466	-0.223862	G1
xie_lowG_740	xie	1016	648	xie	2	-0.187066	-0.253372	G1
xie_lowG_741	xie	1178	829	xie	3	-0.0706519	-0.198898	G1
xie_lowG_742	xie	1597	1150	xie	9	0.484669	0.0267461	S
xie_lowG_743	xie	1072	750	xie	1	-0.0215079	-0.20367	G1
xie_lowG_744	xie	1288	876	xie	5	0.16282	0.863611	G2M
xie_lowG_745	xie	1334	955	xie	1	-0.15102	-0.265252	G1
xie_lowG_747	xie	1236	873	xie	7	-0.164213	-0.158463	G1
xie_lowG_748	xie	985	646	xie	2	-0.283594	-0.289747	G1
xie_lowG_749	xie	1512	1026	xie	3	0.0356156	-0.207038	S
xie_lowG_750	xie	1259	845	xie	9	0.11728	-0.143266	S
xie_lowG_751	xie	996	689	xie	4	-0.242956	-0.190058	G1
xie_lowG_752	xie	852	527	xie	2	-0.217488	-0.178668	G1
xie_lowG_753	xie	1256	896	xie	3	-0.0853462	-0.213947	G1
xie_lowG_754	xie	1388	857	xie	2	-0.263342	-0.279174	G1
xie_lowG_756	xie	1263	888	xie	3	-0.106914	-0.149217	G1
xie_lowG_757	xie	1169	816	xie	7	-0.11473	-0.0951533	G1
xie_lowG_758	xie	1199	847	xie	7	-0.0392488	-0.114346	G1
xie_lowG_759	xie	1138	850	xie	3	-0.146185	-0.112765	G1
xie_lowG_760	xie	1003	692	xie	3	0.00375468	-0.205024	S
xie_lowG_761	xie	989	682	xie	3	-0.159453	-0.18966	G1
xie_lowG_762	xie	1293	915	xie	5	0.692006	0.265776	S
xie_lowG_763	xie	1012	715	xie	14	-0.123767	-0.0674379	G1
xie_lowG_764	xie	1043	756	xie	5	0.156313	0.515383	G2M
xie_lowG_765	xie	773	483	xie	0	-0.199886	-0.220671	G1
xie_lowG_766	xie	1157	847	xie	11	-0.128879	1.03885	G2M
xie_lowG_767	xie	1124	819	xie	3	-0.0937137	-0.116123	G1
xie_lowG_768	xie	1339	937	xie	3	-0.0157707	-0.163	G1
xie_lowG_769	xie	1029	679	xie	2	-0.107318	-0.28333	G1
xie_lowG_770	xie	1256	901	xie	7	0.138776	-0.0500468	S
xie_lowG_771	xie	826	475	xie	8	-0.203299	-0.15511	G1
xie_lowG_772	xie	784	508	xie	0	-0.198255	-0.248547	G1
xie_lowG_773	xie	1125	826	xie	6	-0.0359121	0.399916	G2M
xie_lowG_774	xie	1071	748	xie	7	0.201341	-0.0488315	S
xie_lowG_775	xie	1208	822	xie	1	-0.206445	-0.166909	G1
xie_lowG_776	xie	1259	903	xie	9	0.278177	-0.123051	S
xie_lowG_777	xie	1232	917	xie	5	0.428406	0.20138	S
xie_lowG_778	xie	1193	820	xie	3	-0.129641	-0.197485	G1
xie_lowG_779	xie	957	622	xie	2	-0.249102	-0.184846	G1
xie_lowG_780	xie	913	662	xie	9	1.01489	0.0409354	S
xie_lowG_781	xie	961	710	xie	3	-0.205891	-0.174924	G1
xie_lowG_782	xie	1185	812	xie	4	-0.133283	-0.20066	G1
xie_lowG_783	xie	933	653	xie	1	-0.142401	-0.16813	G1
xie_lowG_784	xie	1179	834	xie	9	0.334155	-0.103279	S
xie_lowG_785	xie	1033	799	xie	9	0.259644	-0.0450241	S
xie_lowG_786	xie	1016	750	xie	4	-0.227469	-0.0217707	G1
xie_lowG_787	xie	1167	840	xie	11	-0.124997	1.19324	G2M
xie_lowG_788	xie	1466	956	xie	7	0.172287	-0.084092	S
xie_lowG_789	xie	1134	832	xie	6	0.433332	0.0689864	S
xie_lowG_791	xie	1236	829	xie	3	-0.222694	-0.0674039	G1
xie_lowG_792	xie	1043	717	xie	4	-0.245935	-0.184739	G1
xie_lowG_793	xie	1318	947	xie	9	0.26346	0.21028	S
xie_lowG_794	xie	720	538	xie	6	0.391469	0.335051	S
xie_lowG_795	xie	1080	773	xie	3	-0.193455	-0.150296	G1
xie_lowG_796	xie	1085	759	xie	3	-0.246827	-0.0967011	G1
xie_lowG_797	xie	951	672	xie	3	-0.227185	-0.23475	G1
xie_lowG_798	xie	850	517	xie	4	-0.0779643	-0.181774	G1
xie_lowG_799	xie	1361	966	xie	5	0.535981	0.103348	S
xie_lowG_800	xie	834	492	xie	0	-0.219648	-0.233357	G1
xie_lowG_801	xie	960	619	xie	0	-0.252083	-0.156149	G1
xie_lowG_803	xie	837	580	xie	0	-0.130235	-0.224634	G1
xie_lowG_804	xie	867	650	xie	4	-0.114441	-0.0163173	G1
xie_lowG_805	xie	1172	852	xie	3	-0.00318364	-0.241029	G1
xie_lowG_806	xie	836	578	xie	11	-0.0424533	1.02968	G2M
xie_lowG_807	xie	1157	813	xie	3	-0.139804	-0.162548	G1
xie_lowG_808	xie	1204	854	xie	5	0.278218	0.287088	G2M
xie_lowG_809	xie	901	650	xie	4	-0.0926331	-0.19225	G1
xie_lowG_810	xie	887	656	xie	1	-0.20228	-0.194933	G1
xie_lowG_811	xie	1468	838	xie	2	-0.255356	-0.278596	G1
xie_lowG_812	xie	837	562	xie	2	-0.202143	-0.231564	G1
xie_lowG_813	xie	1018	816	xie	7	-0.162047	-0.0413926	G1
xie_lowG_814	xie	957	693	xie	4	-0.120288	-0.154489	G1
xie_lowG_815	xie	996	675	xie	4	-0.212049	-0.245516	G1
xie_lowG_816	xie	1260	879	xie	3	-0.200607	-0.217622	G1
xie_lowG_817	xie	1399	997	xie	6	-0.0551843	0.396317	G2M
xie_lowG_818	xie	1345	950	xie	3	-0.166535	-0.220424	G1
xie_lowG_819	xie	1106	800	xie	3	-0.125869	-0.148658	G1
xie_lowG_820	xie	1555	1082	xie	5	0.425358	0.419588	S
xie_lowG_821	xie	879	592	xie	4	-0.224339	-0.239246	G1
xie_lowG_822	xie	1000	689	xie	2	-0.15895	-0.196748	G1
xie_lowG_823	xie	820	617	xie	5	0.391434	0.227895	S
xie_lowG_824	xie	1006	727	xie	3	-0.146316	-0.1594	G1
xie_lowG_825	xie	1251	838	xie	11	-0.17154	0.691516	G2M
xie_lowG_826	xie	1447	935	xie	3	0.0977412	-0.125251	S
xie_lowG_827	xie	1162	833	xie	7	-0.117893	-0.116765	G1
xie_lowG_828	xie	1049	758	xie	3	-0.0531256	-0.168449	G1
xie_lowG_830	xie	950	703	xie	1	-0.167972	-0.194882	G1
xie_lowG_831	xie	825	627	xie	1	-0.0923124	-0.0773193	G1
xie_lowG_832	xie	951	632	xie	4	-0.151932	-0.237955	G1
xie_lowG_834	xie	832	584	xie	0	-0.199167	-0.175194	G1
xie_lowG_835	xie	765	504	xie	0	-0.107547	-0.237307	G1
xie_lowG_836	xie	1000	746	xie	3	-0.228863	0.0655735	G2M
xie_lowG_837	xie	1300	942	xie	9	0.628326	0.0895832	S
xie_lowG_838	xie	965	671	xie	4	-0.218939	-0.194687	G1
xie_lowG_839	xie	948	706	xie	3	-0.208182	-0.186217	G1
xie_lowG_841	xie	929	670	xie	3	-0.217836	-0.122436	G1
xie_lowG_842	xie	1207	825	xie	3	-0.117351	-0.134766	G1
xie_lowG_843	xie	978	750	xie	1	-0.0706713	-0.191874	G1
xie_lowG_844	xie	1208	807	xie	3	-0.245166	-0.235895	G1
xie_lowG_845	xie	1189	815	xie	3	0.0407073	-0.0338151	S
xie_lowG_846	xie	1219	887	xie	9	0.258585	-0.114839	S
xie_lowG_847	xie	818	568	xie	2	-0.23035	-0.196322	G1
xie_lowG_848	xie	1151	870	xie	5	0.907842	0.184238	S
xie_lowG_849	xie	1083	767	xie	3	-0.00810437	-0.227398	G1
xie_lowG_851	xie	830	560	xie	2	-0.230548	-0.236487	G1
xie_lowG_852	xie	928	599	xie	2	-0.241945	-0.189481	G1
xie_lowG_853	xie	795	538	xie	2	-0.134429	-0.195774	G1
xie_lowG_854	xie	957	617	xie	0	-0.238488	-0.184097	G1
xie_lowG_855	xie	1002	628	xie	0	-0.267414	-0.266476	G1
xie_lowG_856	xie	735	483	xie	0	-0.189442	-0.174809	G1
xie_lowG_857	xie	972	730	xie	1	-0.171165	-0.203574	G1
xie_lowG_858	xie	1350	864	xie	3	-0.233953	-0.142467	G1
xie_lowG_859	xie	906	611	xie	8	-0.215266	-0.173652	G1
xie_lowG_860	xie	1356	864	xie	3	-0.0534848	-0.112246	G1
xie_lowG_861	xie	947	693	xie	1	-0.056369	-0.196376	G1
xie_lowG_862	xie	823	506	xie	4	-0.238594	-0.169304	G1
xie_lowG_863	xie	952	689	xie	3	-0.192822	-0.0887782	G1
xie_lowG_864	xie	1166	783	xie	3	-0.000931531	-0.128409	G1
xie_lowG_865	xie	837	624	xie	14	-0.0838305	-0.168599	G1
xie_lowG_866	xie	1100	781	xie	3	-0.0594318	-0.213003	G1
xie_lowG_867	xie	1188	900	xie	7	-0.163175	0.0457713	G2M
xie_lowG_868	xie	815	542	xie	2	-0.258747	-0.271675	G1
xie_lowG_869	xie	1025	697	xie	4	-0.139723	-0.114943	G1
xie_lowG_870	xie	1074	773	xie	7	0.189728	-0.0465805	S
xie_lowG_871	xie	934	619	xie	4	-0.107779	-0.218578	G1
xie_lowG_873	xie	992	731	xie	1	-0.114224	-0.244257	G1
xie_lowG_874	xie	1004	701	xie	7	0.113457	-0.0544254	S
xie_lowG_875	xie	1265	892	xie	5	0.206028	0.133078	S
xie_lowG_876	xie	1035	749	xie	3	-0.0987674	-0.218339	G1
xie_lowG_877	xie	1154	813	xie	3	-0.128048	-0.216364	G1
xie_lowG_878	xie	1211	896	xie	9	0.311763	-0.0243109	S
xie_lowG_879	xie	765	524	xie	2	-0.223414	-0.240988	G1
xie_lowG_880	xie	1045	709	xie	2	-0.221456	-0.19363	G1
xie_lowG_881	xie	1074	739	xie	1	-0.203715	-0.0847966	G1
xie_lowG_882	xie	929	681	xie	4	-0.127833	-0.179076	G1
xie_lowG_883	xie	1006	736	xie	1	-0.112912	-0.21576	G1
xie_lowG_884	xie	991	740	xie	3	-0.0469962	-0.202104	G1
xie_lowG_885	xie	857	533	xie	0	-0.143392	-0.186215	G1
xie_lowG_886	xie	830	603	xie	1	-0.196029	-0.178214	G1
xie_lowG_887	xie	930	678	xie	3	-0.117624	-0.117629	G1
xie_lowG_888	xie	1096	775	xie	3	-0.0338006	-0.193922	G1
xie_lowG_889	xie	1087	773	xie	3	0.00367256	-0.147766	S
xie_lowG_890	xie	975	727	xie	5	0.571731	0.172319	S
xie_lowG_891	xie	878	653	xie	3	-0.227582	-0.166061	G1
xie_lowG_892	xie	825	615	xie	3	-0.184792	-0.0474911	G1
xie_lowG_893	xie	1209	827	xie	5	0.236619	0.54321	G2M
xie_lowG_894	xie	1143	836	xie	7	-0.208448	0.00228409	G2M
xie_lowG_895	xie	1064	757	xie	3	-0.0445336	-0.277251	G1
xie_lowG_896	xie	926	565	xie	2	-0.239019	-0.241224	G1
xie_lowG_897	xie	1000	719	xie	3	-0.131544	-0.212714	G1
xie_lowG_898	xie	902	600	xie	2	-0.232657	-0.258254	G1
xie_lowG_900	xie	805	587	xie	1	-0.0959984	-0.218421	G1
xie_lowG_901	xie	1149	778	xie	3	-0.0321492	-0.0741934	G1
xie_lowG_902	xie	939	605	xie	4	-0.123452	-0.176538	G1
xie_lowG_903	xie	1125	792	xie	6	-0.127488	0.559375	G2M
xie_lowG_904	xie	1129	856	xie	5	0.280175	0.0825668	S
xie_lowG_905	xie	1184	785	xie	3	-0.128647	-0.207194	G1
xie_lowG_906	xie	1158	872	xie	6	0.311929	0.304808	S
xie_lowG_907	xie	921	550	xie	2	-0.110966	-0.254395	G1
xie_lowG_908	xie	1021	726	xie	7	-0.197918	-0.0786175	G1
xie_lowG_909	xie	1105	735	xie	1	0.000781133	-0.189253	S
xie_lowG_910	xie	1015	755	xie	3	-0.139113	-0.180368	G1
xie_lowG_911	xie	1001	767	xie	13	0.0685877	-0.0619872	S
xie_lowG_913	xie	788	583	xie	1	-0.191571	-0.159263	G1
xie_lowG_914	xie	1099	793	xie	3	0.0586518	-0.119099	S
xie_lowG_915	xie	843	642	xie	3	-0.114894	-0.137418	G1
xie_lowG_916	xie	828	530	xie	2	-0.258553	-0.193306	G1
xie_lowG_917	xie	923	720	xie	7	-0.187487	-0.126447	G1
xie_lowG_918	xie	830	544	xie	2	-0.203081	-0.192384	G1
xie_lowG_920	xie	994	724	xie	1	-0.109495	-0.224443	G1
xie_lowG_921	xie	929	708	xie	7	-0.111754	-0.189975	G1
xie_lowG_922	xie	967	717	xie	3	-0.122971	-0.176728	G1
xie_lowG_923	xie	951	703	xie	3	0.107461	-0.13683	S
xie_lowG_924	xie	2083	1350	xie	11	0.103094	0.939891	G2M
xie_lowG_925	xie	939	696	xie	4	-0.0983142	-0.194095	G1
xie_lowG_926	xie	731	474	xie	2	-0.219231	-0.234425	G1
xie_lowG_927	xie	963	647	xie	4	-0.166534	-0.278277	G1
xie_lowG_928	xie	973	730	xie	4	-0.235146	-0.223232	G1
xie_lowG_929	xie	975	720	xie	3	-0.00897835	-0.167466	G1
xie_lowG_930	xie	1106	791	xie	11	-0.364266	0.949814	G2M
xie_lowG_931	xie	940	558	xie	4	-0.231353	-0.224047	G1
xie_lowG_932	xie	884	660	xie	4	-0.248321	-0.22238	G1
xie_lowG_933	xie	957	673	xie	5	0.191112	0.329155	G2M
xie_lowG_934	xie	969	725	xie	3	-0.228583	-0.214409	G1
xie_lowG_935	xie	1374	974	xie	5	0.301487	0.198914	S
xie_lowG_936	xie	737	505	xie	2	-0.240088	-0.168545	G1
xie_lowG_937	xie	894	692	xie	1	-0.229668	-0.215008	G1
xie_lowG_938	xie	1355	967	xie	5	0.262128	0.390135	G2M
xie_lowG_939	xie	797	604	xie	7	-0.176226	-0.138926	G1
xie_lowG_940	xie	952	726	xie	7	-0.236974	-0.162318	G1
xie_lowG_941	xie	965	667	xie	3	-0.0886578	-0.182069	G1
xie_lowG_942	xie	902	601	xie	2	-0.271443	-0.280761	G1
xie_lowG_943	xie	933	676	xie	3	-0.197865	-0.213056	G1
xie_lowG_944	xie	962	705	xie	4	-0.180386	-0.243747	G1
xie_lowG_945	xie	1279	899	xie	5	0.0548417	0.468078	G2M
xie_lowG_946	xie	1168	817	xie	7	-0.0770372	-0.145938	G1
xie_lowG_947	xie	956	670	xie	1	-0.135263	-0.169663	G1
xie_lowG_951	xie	915	650	xie	1	-0.0821984	-0.169891	G1
xie_lowG_953	xie	900	646	xie	3	-0.117358	-0.209763	G1
xie_lowG_954	xie	875	670	xie	7	-0.247058	-0.0616009	G1
xie_lowG_956	xie	784	560	xie	1	-0.0796109	-0.105043	G1
xie_lowG_957	xie	914	663	xie	4	-0.223842	-0.16207	G1
xie_lowG_958	xie	1150	839	xie	9	0.161534	-0.0326968	S
xie_lowG_959	xie	953	701	xie	6	-0.0915591	0.0738182	G2M
xie_lowG_961	xie	838	582	xie	2	-0.224944	-0.251785	G1
xie_lowG_962	xie	737	470	xie	0	-0.210745	-0.178992	G1
xie_lowG_963	xie	853	611	xie	1	-0.0825587	-0.150088	G1
xie_lowG_965	xie	786	541	xie	8	-0.126365	-0.196405	G1
xie_lowG_966	xie	895	672	xie	3	-0.149023	-0.217672	G1
xie_lowG_967	xie	855	533	xie	2	-0.240072	-0.180232	G1
xie_lowG_968	xie	706	432	xie	10	-0.216091	-0.187036	G1
xie_lowG_969	xie	1183	872	xie	3	0.0142583	-0.179943	S
xie_lowG_970	xie	903	679	xie	3	-0.12448	-0.203626	G1
xie_lowG_971	xie	885	604	xie	2	-0.139746	-0.285474	G1
xie_lowG_972	xie	1077	767	xie	3	-0.0173293	-0.159625	G1
xie_lowG_973	xie	749	474	xie	10	-0.0571384	-0.214779	G1
xie_lowG_974	xie	744	506	xie	2	-0.214645	-0.232423	G1
xie_lowG_975	xie	762	583	xie	1	-0.154597	-0.105698	G1
xie_lowG_976	xie	1157	842	xie	5	0.257338	0.562079	G2M
xie_lowG_977	xie	721	482	xie	2	-0.225533	-0.237486	G1
xie_lowG_978	xie	1191	873	xie	7	-0.232323	-0.0597718	G1
xie_lowG_979	xie	827	626	xie	1	-0.122248	-0.100327	G1
xie_lowG_980	xie	998	726	xie	5	-0.138488	0.138271	G2M
xie_lowG_982	xie	876	658	xie	3	-0.125242	-0.124968	G1
xie_lowG_983	xie	700	435	xie	0	-0.124633	-0.247089	G1
xie_lowG_984	xie	943	699	xie	5	0.0760863	0.108503	G2M
xie_lowG_985	xie	965	743	xie	3	-0.201455	-0.186778	G1
xie_lowG_986	xie	904	690	xie	7	-0.196488	-0.179222	G1
xie_lowG_987	xie	964	716	xie	3	-0.244273	-0.166517	G1
xie_lowG_988	xie	608	409	xie	10	-0.137593	-0.230286	G1
xie_lowG_989	xie	977	706	xie	3	-0.123698	-0.164481	G1
xie_lowG_990	xie	816	626	xie	7	-0.0282697	-0.19435	G1
xie_lowG_992	xie	787	502	xie	0	-0.227095	-0.160242	G1
xie_lowG_993	xie	1017	725	xie	1	-0.115608	-0.151428	G1
xie_lowG_994	xie	1102	796	xie	9	0.709358	0.0838771	S
xie_lowG_995	xie	945	715	xie	3	-0.198653	-0.227915	G1
xie_lowG_996	xie	764	564	xie	0	-0.103313	-0.226729	G1
xie_lowG_997	xie	689	508	xie	4	-0.134442	-0.197192	G1
xie_lowG_999	xie	692	533	xie	3	-0.0510202	-0.146674	G1
xie_lowG_1000	xie	828	643	xie	1	-0.0629991	-0.210191	G1
xie_lowG_1001	xie	892	687	xie	7	-0.114848	-0.135657	G1
xie_lowG_1002	xie	774	600	xie	5	0.566905	0.126054	S
xie_lowG_1003	xie	938	660	xie	4	-0.0822586	-0.230483	G1
xie_lowG_1004	xie	1235	872	xie	5	-0.140981	-0.210988	G1
xie_lowG_1005	xie	1011	736	xie	3	-0.0636002	-0.151114	G1
xie_lowG_1006	xie	943	691	xie	4	-0.214275	-0.170145	G1
xie_lowG_1008	xie	1144	799	xie	3	-0.0214567	-0.130515	G1
xie_lowG_1009	xie	869	639	xie	11	-0.0993297	1.10882	G2M
xie_lowG_1010	xie	949	643	xie	4	-0.135142	-0.13159	G1
xie_lowG_1011	xie	702	538	xie	4	-0.232826	0.181073	G2M
xie_lowG_1012	xie	879	670	xie	1	-0.0577252	-0.198424	G1
xie_lowG_1013	xie	683	490	xie	4	-0.222015	-0.165007	G1
xie_lowG_1014	xie	1051	775	xie	3	-0.112549	-0.183349	G1
xie_lowG_1015	xie	991	749	xie	5	0.122675	0.375128	G2M
xie_lowG_1016	xie	728	538	xie	6	0.406907	0.466779	G2M
xie_lowG_1017	xie	758	534	xie	2	-0.241814	-0.202284	G1
xie_lowG_1018	xie	986	779	xie	5	0.107928	0.419493	G2M
xie_lowG_1019	xie	809	494	xie	2	-0.276826	-0.266859	G1
xie_lowG_1020	xie	902	693	xie	3	-0.0948787	-0.196342	G1
xie_lowG_1021	xie	780	523	xie	0	-0.213786	-0.229864	G1
xie_lowG_1022	xie	781	603	xie	4	-0.184744	-0.0590991	G1
xie_lowG_1023	xie	940	670	xie	3	-0.0989737	-0.0983149	G1
xie_lowG_1024	xie	736	511	xie	0	-0.203485	-0.245213	G1
xie_lowG_1025	xie	916	687	xie	3	-0.0080923	-0.109426	G1
xie_lowG_1026	xie	753	461	xie	2	-0.210337	-0.247174	G1
xie_lowG_1027	xie	832	615	xie	3	-0.112534	-0.173234	G1
xie_lowG_1028	xie	1190	855	xie	3	0.264934	-0.145267	S
xie_lowG_1029	xie	938	667	xie	3	-0.0202243	-0.246524	G1
xie_lowG_1030	xie	786	498	xie	0	-0.201559	-0.10746	G1
xie_lowG_1031	xie	746	584	xie	4	-0.233743	-0.199582	G1
xie_lowG_1032	xie	651	479	xie	0	-0.203546	-0.0301824	G1
xie_lowG_1033	xie	717	443	xie	10	-0.242404	-0.255644	G1
xie_lowG_1034	xie	874	684	xie	5	0.258229	0.316226	G2M
xie_lowG_1035	xie	568	406	xie	10	-0.207601	-0.211235	G1
xie_lowG_1036	xie	912	658	xie	1	-0.159871	-0.0855363	G1
xie_lowG_1037	xie	751	596	xie	1	-0.210699	-0.201402	G1
xie_lowG_1038	xie	1057	729	xie	3	0.154071	-0.23888	S
xie_lowG_1039	xie	1236	882	xie	9	0.0878356	-0.203148	S
xie_lowG_1040	xie	760	586	xie	1	-0.157655	-0.103232	G1
xie_lowG_1041	xie	821	566	xie	0	-0.219718	-0.241522	G1
xie_lowG_1042	xie	867	567	xie	2	-0.21883	-0.189367	G1
xie_lowG_1043	xie	721	466	xie	0	-0.206792	-0.214515	G1
xie_lowG_1044	xie	769	573	xie	4	0.0386201	-0.184896	S
xie_lowG_1045	xie	993	746	xie	7	-0.234268	-0.0346364	G1
xie_lowG_1046	xie	840	570	xie	0	-0.143754	-0.199213	G1
xie_lowG_1047	xie	1035	738	xie	3	-0.103588	-0.142588	G1
xie_lowG_1048	xie	750	521	xie	4	-0.176462	-0.11652	G1
xie_lowG_1049	xie	966	644	xie	3	-0.0817779	-0.0942795	G1
xie_lowG_1050	xie	578	359	xie	4	-0.216859	-0.134763	G1
xie_lowG_1051	xie	675	468	xie	0	-0.171606	-0.200685	G1
xie_lowG_1052	xie	876	662	xie	1	-0.0066232	-0.24764	G1
xie_lowG_1054	xie	1213	896	xie	6	0.0103821	0.359593	G2M
xie_lowG_1055	xie	671	442	xie	2	-0.229714	-0.149568	G1
xie_lowG_1056	xie	858	635	xie	5	-0.0854963	0.493698	G2M
xie_lowG_1057	xie	748	563	xie	4	-0.246313	-0.108093	G1
xie_lowG_1058	xie	784	609	xie	1	-0.0251512	-0.164462	G1
xie_lowG_1059	xie	821	624	xie	4	-0.226597	-0.208971	G1
xie_lowG_1060	xie	912	674	xie	7	-0.066476	0.25045	G2M
xie_lowG_1061	xie	666	416	xie	10	-0.0940258	-0.172876	G1
xie_lowG_1062	xie	798	523	xie	0	-0.216593	-0.124748	G1
xie_lowG_1063	xie	704	445	xie	0	-0.0946251	-0.134553	G1
xie_lowG_1064	xie	1130	779	xie	7	-0.0803319	0.00179516	G2M
xie_lowG_1065	xie	724	484	xie	0	-0.115272	-0.160541	G1
xie_lowG_1066	xie	790	616	xie	3	0.131754	-0.000763355	S
xie_lowG_1067	xie	734	557	xie	3	-0.061011	-0.186176	G1
xie_lowG_1068	xie	869	643	xie	3	-0.188454	-0.208912	G1
xie_lowG_1069	xie	915	663	xie	3	-0.124897	-0.0862793	G1
xie_lowG_1070	xie	704	558	xie	14	-0.119302	-0.222962	G1
xie_lowG_1071	xie	931	673	xie	3	-0.201165	-0.214041	G1
xie_lowG_1072	xie	642	419	xie	10	-0.189775	-0.206054	G1
xie_lowG_1073	xie	845	652	xie	4	-0.148989	-0.189745	G1
xie_lowG_1074	xie	889	670	xie	3	-0.12048	-0.169262	G1
xie_lowG_1075	xie	518	394	xie	1	-0.16384	-0.209992	G1
xie_lowG_1076	xie	1049	757	xie	4	-0.123114	-0.138074	G1
xie_lowG_1077	xie	875	680	xie	9	0.933591	0.00436596	S
xie_lowG_1078	xie	850	646	xie	3	-0.143735	-0.222245	G1
xie_lowG_1079	xie	735	498	xie	2	-0.216607	-0.239058	G1
xie_lowG_1081	xie	826	620	xie	3	-0.206923	-0.228694	G1
xie_lowG_1082	xie	787	589	xie	1	-0.221374	-0.167444	G1
xie_lowG_1083	xie	1092	830	xie	11	0.102082	0.725731	G2M
xie_lowG_1084	xie	830	644	xie	4	-0.170606	-0.204104	G1
xie_lowG_1085	xie	692	531	xie	1	-0.0387984	-0.0283409	G1
xie_lowG_1086	xie	908	689	xie	1	-0.107481	-0.231735	G1
xie_lowG_1087	xie	745	550	xie	1	-0.0558319	-0.181105	G1
xie_lowG_1088	xie	962	676	xie	1	-0.185546	-0.201158	G1
xie_lowG_1089	xie	871	651	xie	3	0.0791256	-0.00816878	S
xie_lowG_1090	xie	818	613	xie	14	-0.216724	-0.180729	G1
xie_lowG_1091	xie	801	597	xie	1	-0.0567913	-0.2119	G1
xie_lowG_1093	xie	1032	737	xie	7	-0.19536	-0.0920825	G1
xie_lowG_1094	xie	947	716	xie	3	-0.124053	-0.211365	G1
xie_lowG_1095	xie	858	641	xie	1	-0.214882	-0.168884	G1
xie_lowG_1096	xie	933	699	xie	6	-0.052209	0.257454	G2M
xie_lowG_1097	xie	779	595	xie	3	-0.18478	-0.158148	G1
xie_lowG_1098	xie	662	499	xie	7	-0.273714	-0.143703	G1
xie_lowG_1099	xie	475	307	xie	1	-0.10486	-0.116521	G1
xie_lowG_1100	xie	682	497	xie	3	-0.188337	-0.215519	G1
xie_lowG_1101	xie	687	554	xie	9	0.35385	0.250558	S
xie_lowG_1102	xie	951	725	xie	1	-0.088778	-0.0740648	G1
xie_lowG_1103	xie	775	584	xie	4	-0.145047	-0.22438	G1
xie_lowG_1104	xie	752	461	xie	2	-0.231189	-0.240968	G1
xie_lowG_1105	xie	1013	783	xie	3	0.301552	-0.132065	S
xie_lowG_1106	xie	847	643	xie	3	-0.111439	-0.203951	G1
xie_lowG_1107	xie	766	605	xie	3	-0.188165	-0.221148	G1
xie_lowG_1108	xie	588	466	xie	1	0.0865241	-0.133984	S
xie_lowG_1109	xie	926	677	xie	3	-0.120933	-0.220184	G1
xie_lowG_1111	xie	818	614	xie	3	-0.185034	-0.174284	G1
xie_lowG_1112	xie	1048	785	xie	5	0.291237	0.14938	S
xie_lowG_1113	xie	797	516	xie	0	-0.00928976	-0.274705	G1
xie_lowG_1114	xie	632	459	xie	14	-0.308932	-0.288076	G1
xie_lowG_1115	xie	1263	876	xie	7	-0.192253	-0.0811597	G1
xie_lowG_1116	xie	700	561	xie	7	0.0579601	-0.112898	S
xie_lowG_1117	xie	853	651	xie	1	-0.20066	-0.122329	G1
xie_lowG_1118	xie	781	531	xie	0	-0.240782	-0.263654	G1
xie_lowG_1119	xie	772	588	xie	3	-0.228019	-0.254277	G1
xie_lowG_1120	xie	742	577	xie	1	-0.179395	-0.150156	G1
xie_lowG_1121	xie	650	507	xie	7	-0.0683891	-0.0788333	G1
xie_lowG_1122	xie	699	471	xie	0	-0.191409	-0.0846159	G1
xie_lowG_1123	xie	864	657	xie	7	0.160364	-0.0293365	S
xie_lowG_1124	xie	1146	753	xie	4	-0.194336	-0.163041	G1
xie_lowG_1125	xie	559	373	xie	0	-0.220204	-0.177815	G1
xie_lowG_1126	xie	678	470	xie	4	-0.0803159	-0.182599	G1
xie_lowG_1127	xie	597	405	xie	2	-0.218694	-0.239335	G1
xie_lowG_1128	xie	546	379	xie	10	-0.216552	-0.188591	G1
xie_lowG_1129	xie	621	419	xie	0	-0.0830222	-0.218488	G1
xie_lowG_1130	xie	570	283	xie	10	-0.218288	-0.172102	G1
xie_lowG_1131	xie	684	488	xie	4	-0.255757	-0.209496	G1
xie_lowG_1132	xie	763	562	xie	1	-0.269115	-0.180916	G1
xie_lowG_1133	xie	708	538	xie	7	-0.0526743	-0.170077	G1
xie_lowG_1134	xie	801	582	xie	1	-0.20572	-0.21329	G1
xie_lowG_1135	xie	760	559	xie	1	0.177241	-0.155141	S
xie_lowG_1136	xie	829	639	xie	9	0.596961	0.00244046	S
xie_lowG_1137	xie	770	577	xie	3	-0.205946	-0.138194	G1
xie_lowG_1138	xie	822	604	xie	3	-0.226478	-0.21492	G1
xie_lowG_1139	xie	749	605	xie	3	0.17471	-0.142287	S
xie_lowG_1140	xie	765	591	xie	3	-0.0768066	-0.195086	G1
xie_lowG_1141	xie	750	568	xie	3	-0.105939	-0.122376	G1
xie_lowG_1142	xie	736	521	xie	1	-0.11447	-0.214676	G1
xie_lowG_1143	xie	680	427	xie	0	-0.209756	-0.232981	G1
xie_lowG_1144	xie	593	456	xie	7	-0.186581	-0.107378	G1
xie_lowG_1145	xie	544	335	xie	0	-0.0981352	-0.219001	G1
xie_lowG_1146	xie	664	466	xie	0	-0.157994	-0.194882	G1
xie_lowG_1147	xie	1185	889	xie	11	0.0352672	0.772159	G2M
xie_lowG_1148	xie	843	620	xie	3	-0.0653376	-0.112887	G1
xie_lowG_1149	xie	697	527	xie	1	-0.160195	-0.191295	G1
xie_lowG_1150	xie	739	506	xie	14	0.0253697	-0.272475	S
xie_lowG_1151	xie	840	638	xie	1	-0.197432	-0.133394	G1
xie_lowG_1152	xie	638	478	xie	1	-0.0688611	-0.0819115	G1
xie_lowG_1153	xie	700	474	xie	2	-0.241122	-0.200528	G1
xie_lowG_1154	xie	800	608	xie	3	-0.195245	-0.151509	G1
xie_lowG_1155	xie	771	451	xie	2	-0.234009	-0.249995	G1
xie_lowG_1156	xie	725	540	xie	1	0.088442	-0.209743	S
xie_lowG_1157	xie	930	646	xie	3	-0.131413	-0.218067	G1
xie_lowG_1159	xie	583	348	xie	8	-0.204232	-0.0934506	G1
xie_lowG_1160	xie	935	713	xie	4	-0.119045	-0.229558	G1
xie_lowG_1161	xie	710	511	xie	4	-0.217543	-0.234722	G1
xie_lowG_1162	xie	650	477	xie	1	-0.0618244	-0.121381	G1
xie_lowG_1163	xie	781	581	xie	3	-0.109619	-0.201015	G1
xie_lowG_1164	xie	785	609	xie	3	0.0268962	-0.137517	S
xie_lowG_1165	xie	772	543	xie	4	-0.124365	-0.0343199	G1
xie_lowG_1166	xie	772	573	xie	3	0.0730933	-0.18661	S
xie_lowG_1167	xie	820	624	xie	7	-0.0646762	-0.13082	G1
xie_lowG_1168	xie	882	655	xie	3	-0.0558775	-0.180603	G1
xie_lowG_1169	xie	666	457	xie	2	-0.218741	-0.181291	G1
xie_lowG_1170	xie	749	592	xie	3	-0.202727	-0.211723	G1
xie_lowG_1171	xie	771	618	xie	9	0.437974	-0.0656999	S
xie_lowG_1172	xie	732	545	xie	6	-0.0869975	0.275434	G2M
xie_lowG_1173	xie	812	596	xie	5	0.0351124	0.343424	G2M
xie_lowG_1174	xie	549	380	xie	10	-0.0941467	-0.166125	G1
xie_lowG_1175	xie	897	732	xie	9	0.60534	0.0331618	S
xie_lowG_1176	xie	766	541	xie	6	-0.0151796	0.297017	G2M
xie_lowG_1177	xie	589	403	xie	4	-0.21577	-0.202941	G1
xie_lowG_1178	xie	721	548	xie	1	-0.0883261	-0.16416	G1
xie_lowG_1179	xie	779	595	xie	6	0.308623	-0.11695	S
xie_lowG_1180	xie	549	429	xie	1	-0.113604	-0.0740353	G1
xie_lowG_1181	xie	877	669	xie	6	-0.0334787	0.411961	G2M
xie_lowG_1183	xie	598	489	xie	1	-0.103658	-0.111748	G1
xie_lowG_1184	xie	705	566	xie	1	-0.157998	-0.122082	G1
xie_lowG_1185	xie	632	438	xie	0	-0.0913386	-0.228015	G1
xie_lowG_1186	xie	704	570	xie	3	-0.242506	-0.193248	G1
xie_lowG_1187	xie	627	490	xie	14	-0.248438	-0.247617	G1
xie_lowG_1188	xie	845	621	xie	3	0.0319627	-0.0476968	S
xie_lowG_1189	xie	590	380	xie	0	-0.181993	-0.187057	G1
xie_lowG_1190	xie	782	600	xie	5	0.0814481	0.261174	G2M
xie_lowG_1192	xie	680	535	xie	1	0.00755758	-0.0642913	S
xie_lowG_1194	xie	779	518	xie	2	-0.264184	-0.0686661	G1
xie_lowG_1195	xie	906	712	xie	9	0.11457	-0.0465382	S
xie_lowG_1196	xie	615	458	xie	4	0.0456789	-0.187981	S
xie_lowG_1197	xie	676	541	xie	1	-0.148112	-0.0424018	G1
xie_lowG_1198	xie	642	443	xie	2	-0.234316	-0.210214	G1
xie_lowG_1199	xie	569	462	xie	1	-0.157546	-0.111393	G1
xie_lowG_1200	xie	756	585	xie	1	-0.0569607	-0.145604	G1
xie_lowG_1201	xie	778	585	xie	7	-0.148614	-0.175641	G1
xie_lowG_1202	xie	763	588	xie	1	-0.157245	-0.121461	G1
xie_lowG_1203	xie	622	440	xie	0	-0.221781	-0.222602	G1
xie_lowG_1204	xie	578	378	xie	2	-0.127736	-0.157344	G1
xie_lowG_1205	xie	282	230	xie	1	-0.144955	-0.0769844	G1
xie_lowG_1207	xie	746	543	xie	10	-0.242337	-0.22883	G1
xie_lowG_1208	xie	577	386	xie	0	-0.197312	-0.0985715	G1
xie_lowG_1209	xie	433	300	xie	1	-0.105	-0.0828374	G1
xie_lowG_1210	xie	620	407	xie	2	-0.232582	-0.232156	G1
xie_lowG_1211	xie	591	383	xie	0	-0.213476	-0.206001	G1
xie_lowG_1212	xie	767	567	xie	4	-0.218792	-0.216104	G1
xie_lowG_1213	xie	924	713	xie	6	0.00109871	0.113503	G2M
xie_lowG_1214	xie	664	485	xie	1	-0.218076	-0.147495	G1
xie_lowG_1215	xie	706	571	xie	4	-0.115263	-0.168767	G1
xie_lowG_1216	xie	752	556	xie	1	-0.188263	-0.194026	G1
xie_lowG_1218	xie	710	554	xie	1	-0.0647092	-0.112038	G1
xie_lowG_1219	xie	687	489	xie	2	-0.170174	-0.265458	G1
xie_lowG_1220	xie	652	427	xie	0	-0.223961	-0.186116	G1
xie_lowG_1221	xie	730	576	xie	3	0.0390138	-0.201088	S
xie_lowG_1222	xie	682	537	xie	1	-0.0464359	-0.146508	G1
xie_lowG_1223	xie	715	552	xie	4	-0.077558	-0.164731	G1
xie_lowG_1225	xie	816	621	xie	3	-0.0580835	-0.12862	G1
xie_lowG_1226	xie	534	356	xie	0	-0.163791	-0.191299	G1
xie_lowG_1227	xie	744	572	xie	7	-0.267897	-0.240032	G1
xie_lowG_1228	xie	574	393	xie	10	-0.234603	-0.263035	G1
xie_lowG_1230	xie	622	438	xie	0	-0.0817868	-0.125391	G1
xie_lowG_1231	xie	756	595	xie	7	-0.163309	-0.0944983	G1
xie_lowG_1232	xie	636	464	xie	1	-0.159439	-0.180299	G1
xie_lowG_1233	xie	595	410	xie	10	-0.21947	-0.199512	G1
xie_lowG_1234	xie	653	518	xie	1	-0.177294	-0.135227	G1
xie_lowG_1235	xie	756	578	xie	7	-0.123422	-0.171716	G1
xie_lowG_1236	xie	661	458	xie	2	-0.185927	-0.211327	G1
xie_lowG_1237	xie	689	599	xie	1	-0.136229	-0.161316	G1
xie_lowG_1238	xie	829	613	xie	7	0.130241	0.121996	S
xie_lowG_1240	xie	672	505	xie	1	-0.10889	-0.0792726	G1
xie_lowG_1241	xie	744	581	xie	1	-0.0411473	-0.208363	G1
xie_lowG_1242	xie	789	577	xie	3	-0.0935297	-0.144549	G1
xie_lowG_1243	xie	727	577	xie	5	0.631695	0.401992	S
xie_lowG_1244	xie	639	468	xie	4	-0.221323	-0.19408	G1
xie_lowG_1245	xie	732	478	xie	2	-0.212242	-0.179896	G1
xie_lowG_1246	xie	843	631	xie	3	-0.00445768	-0.235433	G1
xie_lowG_1247	xie	857	605	xie	1	-0.11517	-0.189893	G1
xie_lowG_1248	xie	836	619	xie	3	-0.156816	-0.0564135	G1
xie_lowG_1249	xie	750	604	xie	7	0.242315	-0.117079	S
xie_lowG_1251	xie	633	501	xie	1	-0.20976	-0.145434	G1
xie_lowG_1252	xie	595	363	xie	0	-0.189057	-0.123157	G1
xie_lowG_1253	xie	574	394	xie	0	-0.186384	-0.219191	G1
xie_lowG_1254	xie	539	418	xie	6	0.0713516	0.540798	G2M
xie_lowG_1255	xie	685	535	xie	14	-0.227783	-0.161467	G1
xie_lowG_1256	xie	706	504	xie	4	-0.238231	-0.11694	G1
xie_lowG_1257	xie	666	511	xie	3	0.121954	-0.0359181	S
xie_lowG_1258	xie	775	574	xie	1	-0.205476	-0.190276	G1
xie_lowG_1259	xie	621	458	xie	0	-0.137496	-0.155995	G1
xie_lowG_1260	xie	558	360	xie	2	-0.176435	-0.210004	G1
xie_lowG_1261	xie	813	594	xie	0	-0.203886	-0.243175	G1
xie_lowG_1262	xie	630	465	xie	4	-0.173001	-0.192617	G1
xie_lowG_1263	xie	573	383	xie	0	-0.097177	-0.0649534	G1
xie_lowG_1264	xie	618	478	xie	1	-0.166835	-0.18751	G1
xie_lowG_1265	xie	583	411	xie	0	-0.163534	-0.11791	G1
xie_lowG_1266	xie	609	462	xie	0	-0.207992	-0.230293	G1
xie_lowG_1267	xie	512	337	xie	4	-0.190418	-0.207533	G1
xie_lowG_1268	xie	770	547	xie	1	-0.176053	-0.136881	G1
xie_lowG_1269	xie	626	444	xie	0	-0.217461	-0.220485	G1
xie_lowG_1270	xie	529	400	xie	6	0.171913	0.255952	G2M
xie_lowG_1271	xie	715	551	xie	3	0.042432	-0.197298	S
xie_lowG_1272	xie	733	565	xie	1	-0.0942599	-0.191227	G1
xie_lowG_1273	xie	580	389	xie	0	-0.210245	-0.245296	G1
xie_lowG_1274	xie	538	354	xie	0	-0.202296	-0.218703	G1
xie_lowG_1275	xie	747	575	xie	1	-0.133366	-0.215686	G1
xie_lowG_1276	xie	701	584	xie	3	-0.14347	-0.0309058	G1
xie_lowG_1277	xie	724	544	xie	3	-0.0702434	-0.130416	G1
xie_lowG_1278	xie	584	408	xie	4	-0.153384	-0.0907503	G1
xie_lowG_1279	xie	569	411	xie	4	-0.187215	-0.186256	G1
xie_lowG_1280	xie	745	582	xie	3	0.187948	0.0335461	S
xie_lowG_1281	xie	845	652	xie	9	0.404681	0.0151411	S
xie_lowG_1282	xie	705	527	xie	7	-0.0554765	-0.169924	G1
xie_lowG_1283	xie	650	477	xie	4	-0.0654487	-0.233214	G1
xie_lowG_1284	xie	567	375	xie	0	-0.098846	-0.232969	G1
xie_lowG_1285	xie	952	723	xie	5	0.728152	0.282748	S
xie_lowG_1286	xie	643	446	xie	0	-0.222418	-0.18013	G1
xie_lowG_1287	xie	490	338	xie	0	-0.201129	-0.108139	G1
xie_lowG_1288	xie	492	389	xie	1	-0.153284	-0.055412	G1
xie_lowG_1289	xie	671	453	xie	2	-0.238393	-0.219956	G1
xie_lowG_1290	xie	658	458	xie	0	-0.240131	-0.178698	G1
xie_lowG_1291	xie	695	573	xie	3	0.0568089	-0.120986	S
xie_lowG_1292	xie	798	646	xie	5	0.664204	0.391605	S
xie_lowG_1294	xie	939	689	xie	9	0.444613	-0.0245943	S
xie_lowG_1295	xie	617	500	xie	1	-0.0590014	-0.116889	G1
xie_lowG_1296	xie	618	497	xie	3	-0.101869	-0.225114	G1
xie_lowG_1297	xie	406	299	xie	0	-0.168329	-0.189777	G1
xie_lowG_1298	xie	887	660	xie	6	0.19308	0.357892	G2M
xie_lowG_1299	xie	732	573	xie	3	-0.147198	-0.192528	G1
xie_lowG_1300	xie	545	367	xie	0	-0.156487	-0.19765	G1
xie_lowG_1301	xie	660	523	xie	1	-0.150392	-0.12581	G1
xie_lowG_1302	xie	475	307	xie	0	-0.199641	-0.138659	G1
xie_lowG_1303	xie	635	484	xie	1	-0.190038	-0.219165	G1
xie_lowG_1304	xie	685	534	xie	1	-0.0493951	-0.0965443	G1
xie_lowG_1305	xie	685	443	xie	0	-0.18899	-0.0796912	G1
xie_lowG_1307	xie	665	454	xie	2	-0.230397	-0.228562	G1
xie_lowG_1308	xie	671	507	xie	1	0.0998889	-0.160083	S
xie_lowG_1309	xie	692	455	xie	2	-0.188397	-0.212973	G1
xie_lowG_1310	xie	768	541	xie	2	-0.111952	-0.219234	G1
xie_lowG_1311	xie	523	419	xie	1	-0.0164602	-0.112863	G1
xie_lowG_1312	xie	604	419	xie	10	-0.23563	-0.137139	G1
xie_lowG_1313	xie	680	526	xie	1	-0.107343	-0.220873	G1
xie_lowG_1314	xie	501	402	xie	7	-0.189994	-0.174066	G1
xie_lowG_1315	xie	448	364	xie	1	-0.119892	-0.0545578	G1
xie_lowG_1316	xie	682	500	xie	3	-0.0558157	-0.191867	G1
xie_lowG_1317	xie	632	445	xie	10	-0.0721841	-0.211917	G1
xie_lowG_1318	xie	560	417	xie	1	-0.218476	-0.134399	G1
xie_lowG_1319	xie	669	466	xie	0	-0.197898	-0.146613	G1
xie_lowG_1320	xie	665	517	xie	5	-0.00810115	0.285999	G2M
xie_lowG_1321	xie	639	476	xie	4	-0.19315	-0.148371	G1
xie_lowG_1322	xie	665	492	xie	1	-0.0175379	-0.14132	G1
xie_lowG_1325	xie	615	490	xie	1	-0.0509958	-0.101732	G1
xie_lowG_1326	xie	647	474	xie	1	-0.167687	-0.180679	G1
xie_lowG_1327	xie	541	423	xie	0	-0.162093	-0.170956	G1
xie_lowG_1328	xie	555	468	xie	6	0.249168	0.361338	G2M
xie_lowG_1329	xie	809	600	xie	9	0.66495	-0.147911	S
xie_lowG_1330	xie	703	554	xie	1	-0.188587	-0.12437	G1
xie_lowG_1331	xie	576	461	xie	1	0.00923142	-0.129179	S
xie_lowG_1332	xie	743	567	xie	1	-0.215827	-0.137679	G1
xie_lowG_1333	xie	596	444	xie	1	-0.127863	-0.0405465	G1
xie_lowG_1334	xie	592	462	xie	3	-0.0930549	-0.21881	G1
xie_lowG_1335	xie	428	335	xie	1	-0.116471	-0.148065	G1
xie_lowG_1336	xie	569	408	xie	0	-0.206537	-0.0710831	G1
xie_lowG_1337	xie	454	288	xie	0	-0.195186	-0.224809	G1
xie_lowG_1339	xie	719	550	xie	1	0.0323074	-0.188656	S
xie_lowG_1340	xie	488	346	xie	7	0.148235	-0.114243	S
xie_lowG_1341	xie	499	350	xie	0	-0.11401	-0.223191	G1
xie_lowG_1342	xie	560	422	xie	3	-0.189688	-0.20814	G1
xie_lowG_1343	xie	572	470	xie	1	0.0323011	-0.133939	S
xie_lowG_1344	xie	560	447	xie	1	-0.158136	0.0125798	G2M
xie_lowG_1345	xie	715	579	xie	7	-0.0302715	-0.209174	G1
xie_lowG_1346	xie	610	417	xie	0	-0.204774	-0.213534	G1
xie_lowG_1347	xie	720	551	xie	1	-0.216048	-0.183403	G1
xie_lowG_1348	xie	766	578	xie	1	-0.172106	-0.142713	G1
xie_lowG_1349	xie	596	436	xie	4	-0.215657	-0.190612	G1
xie_lowG_1350	xie	433	318	xie	1	-0.146464	-0.189273	G1
xie_lowG_1351	xie	567	366	xie	2	-0.184761	-0.165514	G1
xie_lowG_1352	xie	592	443	xie	4	-0.0585135	-0.212661	G1
xie_lowG_1353	xie	686	535	xie	3	-0.0536357	-0.148583	G1
xie_lowG_1354	xie	757	606	xie	1	-0.185206	-0.193107	G1
xie_lowG_1355	xie	522	384	xie	8	0.000371926	-0.127892	S
xie_lowG_1356	xie	414	254	xie	0	-0.144253	-0.173449	G1
xie_lowG_1357	xie	647	517	xie	1	-0.0606308	-0.0285454	G1
xie_lowG_1358	xie	689	529	xie	1	-0.207216	-0.0883221	G1
xie_lowG_1359	xie	478	325	xie	0	-0.185956	-0.201409	G1
xie_lowG_1360	xie	778	611	xie	1	0.012656	-0.156223	S
xie_lowG_1362	xie	574	351	xie	0	-0.201546	-0.185967	G1
xie_lowG_1364	xie	584	469	xie	1	-0.142639	-0.0503333	G1
xie_lowG_1365	xie	565	395	xie	2	-0.256138	-0.237832	G1
xie_lowG_1366	xie	604	457	xie	1	-0.203806	0.129725	G2M
xie_lowG_1367	xie	451	296	xie	0	-0.181607	-0.113101	G1
xie_lowG_1368	xie	565	441	xie	1	-0.178768	-0.186264	G1
xie_lowG_1370	xie	546	381	xie	6	-0.0660808	0.585642	G2M
xie_lowG_1371	xie	547	424	xie	0	-0.188337	-0.165568	G1
xie_lowG_1372	xie	577	391	xie	0	-0.217869	-0.130538	G1
xie_lowG_1373	xie	592	458	xie	0	-0.242267	-0.152751	G1
xie_lowG_1374	xie	458	325	xie	0	-0.201795	-0.148418	G1
xie_lowG_1375	xie	801	602	xie	1	-0.0804897	-0.177873	G1
xie_lowG_1376	xie	706	547	xie	1	-0.0699108	0.0310229	G2M
xie_lowG_1377	xie	639	492	xie	1	0.0340527	-0.197384	S
xie_lowG_1379	xie	460	332	xie	4	-0.192171	-0.211326	G1
xie_lowG_1380	xie	557	346	xie	0	-0.0868077	-0.0768683	G1
xie_lowG_1381	xie	474	278	xie	0	-0.159461	-0.174101	G1
xie_lowG_1382	xie	448	282	xie	0	-0.0720329	-0.178183	G1
xie_lowG_1383	xie	585	464	xie	3	-0.0350398	-0.0903582	G1
xie_lowG_1384	xie	587	435	xie	4	-0.222533	-0.141828	G1
xie_lowG_1385	xie	694	565	xie	3	-0.0668551	-0.21192	G1
xie_lowG_1386	xie	683	527	xie	5	0.263679	0.26201	S
xie_lowG_1387	xie	680	517	xie	3	0.132434	0.027998	S
xie_lowG_1388	xie	763	601	xie	6	-0.107873	-0.0354856	G1
xie_lowG_1389	xie	663	488	xie	1	-0.0468831	-0.0638987	G1
xie_lowG_1390	xie	535	360	xie	2	-0.225743	-0.239913	G1
xie_lowG_1391	xie	518	330	xie	0	-0.213205	-0.256042	G1
xie_lowG_1392	xie	513	382	xie	11	-0.04694	0.717843	G2M
xie_lowG_1393	xie	620	487	xie	1	-0.0727852	-0.170865	G1
xie_lowG_1394	xie	619	481	xie	1	-0.162183	-0.137229	G1
xie_lowG_1396	xie	344	252	xie	1	-0.151016	-0.0793129	G1
xie_lowG_1397	xie	607	440	xie	2	-0.110488	-0.147844	G1
xie_lowG_1398	xie	548	432	xie	1	-0.0204929	-0.0878797	G1
xie_lowG_1399	xie	689	528	xie	1	-0.150295	-0.168225	G1
xie_lowG_1400	xie	621	486	xie	1	-0.0146279	-0.142679	G1
xie_lowG_1401	xie	606	450	xie	1	0.00588724	-0.22316	S
xie_lowG_1402	xie	600	409	xie	2	-0.112709	-0.236657	G1
xie_lowG_1403	xie	670	515	xie	3	-0.166818	-0.144995	G1
xie_lowG_1405	xie	486	351	xie	8	-0.193185	-0.20917	G1
xie_lowG_1406	xie	644	492	xie	1	-0.0745791	-0.194086	G1
xie_lowG_1407	xie	440	306	xie	0	-0.18794	-0.209393	G1
xie_lowG_1408	xie	545	361	xie	0	-0.146687	-0.151167	G1
xie_lowG_1409	xie	613	455	xie	3	-0.044173	-0.126908	G1
xie_lowG_1410	xie	586	459	xie	1	-0.201178	-0.189097	G1
xie_lowG_1412	xie	744	572	xie	3	-0.00233386	-0.191891	G1
xie_lowG_1413	xie	662	434	xie	10	-0.184229	-0.164049	G1
xie_lowG_1414	xie	651	524	xie	4	0.0555656	-0.111085	S
xie_lowG_1415	xie	572	434	xie	1	-0.130317	-0.157275	G1
xie_lowG_1416	xie	402	295	xie	6	0.0722709	0.0789423	G2M
xie_lowG_1417	xie	581	471	xie	1	-0.129684	-0.184769	G1
xie_lowG_1419	xie	616	456	xie	3	0.113924	-0.210304	S
xie_lowG_1420	xie	774	576	xie	5	-0.0102495	0.584705	G2M
xie_lowG_1421	xie	555	358	xie	4	-0.176198	-0.214798	G1
xie_lowG_1422	xie	400	275	xie	0	-0.159626	-0.076945	G1
xie_lowG_1423	xie	506	326	xie	10	-0.144695	-0.186219	G1
xie_lowG_1424	xie	394	273	xie	0	-0.184994	-0.176004	G1
xie_lowG_1425	xie	562	454	xie	3	-0.186679	-0.10591	G1
xie_lowG_1426	xie	556	396	xie	0	-0.223882	-0.259597	G1
xie_lowG_1427	xie	581	439	xie	3	-0.0716941	-0.0437135	G1
xie_lowG_1428	xie	518	346	xie	2	-0.215554	-0.238223	G1
xie_lowG_1429	xie	605	464	xie	6	0.000982428	0.228473	G2M
xie_lowG_1430	xie	547	361	xie	10	-0.194051	-0.200293	G1
xie_lowG_1431	xie	413	328	xie	1	0.0210975	-0.0967663	S
xie_lowG_1432	xie	481	346	xie	0	-0.16578	-0.179361	G1
xie_lowG_1433	xie	494	351	xie	0	-0.238395	-0.2185	G1
xie_lowG_1434	xie	606	393	xie	2	-0.207621	-0.193404	G1
xie_lowG_1436	xie	512	373	xie	0	-0.121692	-0.249449	G1
xie_lowG_1437	xie	548	444	xie	7	-0.174775	-0.119141	G1
xie_lowG_1438	xie	556	393	xie	0	-0.0486784	-0.170801	G1
xie_lowG_1439	xie	497	325	xie	0	-0.184238	-0.191841	G1
xie_lowG_1440	xie	491	360	xie	4	-0.19918	-0.227952	G1
xie_lowG_1441	xie	630	509	xie	1	-0.0423357	-0.150851	G1
xie_lowG_1443	xie	741	582	xie	4	-0.0734239	-0.184122	G1
xie_lowG_1444	xie	777	443	xie	0	-0.109719	-0.216832	G1
xie_lowG_1445	xie	525	415	xie	1	-0.127557	-0.0816501	G1
xie_lowG_1446	xie	536	374	xie	0	-0.210531	-0.194188	G1
xie_lowG_1447	xie	362	229	xie	0	-0.136886	-0.140517	G1
xie_lowG_1448	xie	402	319	xie	7	-0.0419536	-0.0924125	G1
xie_lowG_1449	xie	624	488	xie	3	-0.0753896	-0.170655	G1
xie_lowG_1450	xie	483	343	xie	0	-0.175406	-0.194288	G1
xie_lowG_1451	xie	425	298	xie	10	-0.206352	-0.216758	G1
xie_lowG_1452	xie	557	395	xie	0	-0.159116	-0.112126	G1
xie_lowG_1453	xie	358	234	xie	0	-0.198285	-0.109159	G1
xie_lowG_1454	xie	605	474	xie	7	-0.0539848	-0.165694	G1
xie_lowG_1455	xie	436	356	xie	1	-0.153251	-0.189856	G1
xie_lowG_1456	xie	492	330	xie	0	-0.159205	-0.170404	G1
xie_lowG_1457	xie	572	395	xie	0	-0.238514	-0.211188	G1
xie_lowG_1458	xie	527	419	xie	1	0.0124982	-0.161879	S
xie_lowG_1460	xie	579	438	xie	1	-0.00261835	-0.164065	G1
xie_lowG_1461	xie	481	372	xie	4	-0.142535	-0.183305	G1
xie_lowG_1462	xie	567	456	xie	1	-0.0208594	-0.151401	G1
xie_lowG_1463	xie	529	405	xie	1	-0.155758	-0.16936	G1
xie_lowG_1465	xie	435	319	xie	1	-0.166456	-0.146887	G1
xie_lowG_1466	xie	545	455	xie	1	-0.177861	-0.0989342	G1
xie_lowG_1467	xie	791	585	xie	3	0.218456	-0.12949	S
xie_lowG_1468	xie	661	523	xie	1	0.0574697	-0.184302	S
xie_lowG_1469	xie	589	462	xie	1	-0.162595	-0.195221	G1
xie_lowG_1471	xie	703	540	xie	1	0.0734993	-0.117795	S
xie_lowG_1472	xie	517	402	xie	1	-0.113599	-0.158211	G1
xie_lowG_1473	xie	549	450	xie	6	0.245366	0.0299389	S
xie_lowG_1474	xie	571	461	xie	1	0.0474328	-0.206532	S
xie_lowG_1475	xie	537	335	xie	10	-0.200565	-0.167024	G1
xie_lowG_1477	xie	510	388	xie	6	-0.0384206	0.260282	G2M
xie_lowG_1478	xie	540	432	xie	3	-0.0682827	0.00586447	G2M
xie_lowG_1479	xie	557	448	xie	3	-0.221822	-0.0546192	G1
xie_lowG_1480	xie	475	313	xie	0	-0.163178	-0.177283	G1
xie_lowG_1481	xie	646	514	xie	1	-0.0578824	-0.0735198	G1
xie_lowG_1482	xie	603	471	xie	3	0.0484943	-0.144713	S
xie_lowG_1483	xie	669	521	xie	7	-0.224595	-0.0672567	G1
xie_lowG_1484	xie	497	320	xie	10	-0.207942	-0.21053	G1
xie_lowG_1485	xie	623	505	xie	3	-0.185537	0.0639564	G2M
xie_lowG_1486	xie	377	259	xie	0	-0.223045	-0.153613	G1
xie_lowG_1487	xie	500	397	xie	1	-0.19133	-0.111028	G1
xie_lowG_1488	xie	332	252	xie	10	-0.189204	-0.204941	G1
xie_lowG_1489	xie	403	268	xie	10	-0.206671	-0.14711	G1
xie_lowG_1490	xie	675	559	xie	5	0.423738	0.213623	S
xie_lowG_1491	xie	621	467	xie	1	0.00555094	-0.148655	S
xie_lowG_1492	xie	645	512	xie	1	-0.150102	-0.166193	G1
xie_lowG_1493	xie	614	504	xie	1	-0.1585	-0.154646	G1
xie_lowG_1494	xie	488	391	xie	1	-0.0586054	-0.105549	G1
xie_lowG_1495	xie	492	348	xie	0	-0.158098	-0.158839	G1
xie_lowG_1496	xie	441	318	xie	0	-0.174414	-0.066464	G1
xie_lowG_1497	xie	513	323	xie	2	-0.230867	-0.256107	G1
xie_lowG_1498	xie	428	309	xie	0	-0.0408452	-0.17333	G1
xie_lowG_1499	xie	480	382	xie	7	0.21157	0.0803097	S
xie_lowG_1500	xie	598	418	xie	2	-0.0596036	-0.198184	G1
xie_lowG_1501	xie	431	316	xie	0	-0.150365	-0.0925415	G1
xie_lowG_1502	xie	465	383	xie	1	-0.114364	-0.158773	G1
xie_lowG_1503	xie	563	461	xie	1	-0.183534	-0.185803	G1
xie_lowG_1504	xie	625	490	xie	1	-0.171925	-0.181254	G1
xie_lowG_1505	xie	597	475	xie	7	-0.0791653	-0.149051	G1
xie_lowG_1506	xie	563	454	xie	1	0.0899598	-0.0974252	S
xie_lowG_1507	xie	632	492	xie	1	-0.160914	-0.086988	G1
xie_lowG_1508	xie	538	436	xie	1	-0.0511303	-0.103456	G1
xie_lowG_1509	xie	593	468	xie	1	-0.0669169	-0.199553	G1
xie_lowG_1510	xie	569	473	xie	3	-0.195267	-0.222111	G1
xie_lowG_1511	xie	537	331	xie	8	-0.186418	-0.199351	G1
xie_lowG_1512	xie	530	437	xie	1	-0.18697	-0.191293	G1
xie_lowG_1513	xie	397	292	xie	10	-0.239373	-0.168291	G1
xie_lowG_1514	xie	382	285	xie	0	-0.198903	-0.0692413	G1
xie_lowG_1515	xie	477	377	xie	4	-0.155296	-0.18288	G1
xie_lowG_1516	xie	439	343	xie	4	-0.0352572	-0.0845441	G1
xie_lowG_1517	xie	523	442	xie	1	-0.151567	-0.148618	G1
xie_lowG_1518	xie	367	279	xie	1	-0.17093	-0.0223828	G1
xie_lowG_1520	xie	440	367	xie	7	0.00427842	-0.0563384	S
xie_lowG_1521	xie	442	288	xie	0	-0.207251	-0.153411	G1
xie_lowG_1522	xie	446	376	xie	1	-0.0611644	-0.091805	G1
xie_lowG_1524	xie	590	478	xie	1	-0.202279	-0.227298	G1
xie_lowG_1525	xie	515	417	xie	1	-0.157997	-0.169066	G1
xie_lowG_1526	xie	468	342	xie	0	-0.166768	-0.163797	G1
xie_lowG_1527	xie	570	459	xie	1	-0.164089	-0.0403802	G1
xie_lowG_1528	xie	474	364	xie	1	-0.0613382	-0.18312	G1
xie_lowG_1529	xie	639	490	xie	1	-0.0665677	-0.180429	G1
xie_lowG_1530	xie	416	351	xie	7	-0.0480676	-0.0815153	G1
xie_lowG_1531	xie	474	349	xie	1	-0.0317687	-0.171556	G1
xie_lowG_1533	xie	386	262	xie	0	-0.211323	-0.105101	G1
xie_lowG_1534	xie	773	517	xie	6	0.12973	0.00123165	S
xie_lowG_1535	xie	505	393	xie	1	-0.176764	-0.159854	G1
xie_lowG_1536	xie	420	282	xie	0	-0.1766	-0.185263	G1
xie_lowG_1537	xie	514	425	xie	6	-0.14351	0.0811734	G2M
xie_lowG_1538	xie	559	448	xie	1	-0.0490302	-0.0833218	G1
xie_lowG_1539	xie	447	358	xie	1	-0.140936	-0.181292	G1
xie_lowG_1540	xie	608	403	xie	2	-0.194414	-0.231516	G1
xie_lowG_1541	xie	660	523	xie	6	0.395821	-0.169888	S
xie_lowG_1542	xie	436	352	xie	1	-0.164088	-0.160086	G1
xie_lowG_1543	xie	524	421	xie	1	-0.168404	-0.108535	G1
xie_lowG_1544	xie	492	392	xie	1	-0.071424	-0.0620249	G1
xie_lowG_1546	xie	665	516	xie	3	-0.194124	-0.132777	G1
xie_lowG_1547	xie	426	282	xie	0	-0.192941	-0.155523	G1
xie_lowG_1548	xie	760	569	xie	3	0.0101036	-0.20609	S
xie_lowG_1549	xie	393	267	xie	0	-0.169013	-0.183119	G1
xie_lowG_1550	xie	399	301	xie	4	-0.161173	-0.18197	G1
xie_lowG_1551	xie	487	388	xie	1	-0.138246	-0.185055	G1
xie_lowG_1552	xie	533	427	xie	0	-0.185264	-0.136351	G1
xie_lowG_1553	xie	537	380	xie	10	-0.182874	-0.21522	G1
xie_lowG_1554	xie	494	408	xie	1	-0.0744678	-0.209854	G1
xie_lowG_1556	xie	534	452	xie	5	0.0968026	0.184613	G2M
xie_lowG_1557	xie	522	375	xie	8	-0.197398	-0.208809	G1
xie_lowG_1558	xie	532	391	xie	0	-0.236463	-0.148627	G1
xie_lowG_1559	xie	567	443	xie	1	0.0659476	-0.188657	S
xie_lowG_1560	xie	477	313	xie	0	-0.207354	-0.237945	G1
xie_lowG_1561	xie	544	449	xie	1	-0.0348872	-0.13803	G1
xie_lowG_1562	xie	438	336	xie	4	-0.183385	-0.0875623	G1
xie_lowG_1563	xie	559	425	xie	1	-0.1658	-0.0626849	G1
xie_lowG_1564	xie	583	465	xie	6	-0.145723	0.568967	G2M
xie_lowG_1565	xie	537	426	xie	1	-0.145458	-0.192734	G1
xie_lowG_1566	xie	322	210	xie	0	-0.182895	-0.0170317	G1
xie_lowG_1567	xie	510	381	xie	0	-0.192688	-0.196618	G1
xie_lowG_1568	xie	384	286	xie	6	-0.0460539	0.14454	G2M
xie_lowG_1569	xie	498	350	xie	10	-0.243243	-0.176874	G1
xie_lowG_1570	xie	462	373	xie	1	-0.143514	-0.0644892	G1
xie_lowG_1571	xie	551	432	xie	1	-0.0684863	-0.175742	G1
xie_lowG_1572	xie	565	443	xie	3	-0.213666	-0.154914	G1
xie_lowG_1573	xie	481	344	xie	0	-0.171218	-0.185245	G1
xie_lowG_1574	xie	558	407	xie	4	-0.20805	-0.147308	G1
xie_lowG_1576	xie	545	419	xie	1	-0.199261	-0.146391	G1
xie_lowG_1577	xie	501	412	xie	3	-0.0825181	-0.0856668	G1
xie_lowG_1578	xie	450	299	xie	0	-0.0445738	-0.194682	G1
xie_lowG_1579	xie	324	218	xie	0	-0.174394	-0.177383	G1
xie_lowG_1580	xie	600	462	xie	1	-0.0822504	-0.200529	G1
xie_lowG_1581	xie	485	320	xie	0	-0.210443	-0.218602	G1
xie_lowG_1583	xie	494	371	xie	1	-0.154685	-0.0820905	G1
xie_lowG_1584	xie	557	473	xie	1	-0.0324169	-0.162856	G1
xie_lowG_1586	xie	380	246	xie	0	-0.149575	-0.168971	G1
xie_lowG_1588	xie	449	354	xie	0	0.0528564	-0.172973	S
xie_lowG_1589	xie	642	494	xie	6	0.25913	-0.0477617	S
xie_lowG_1590	xie	728	550	xie	3	-0.221352	-0.0358548	G1
xie_lowG_1591	xie	600	484	xie	1	-0.140386	-0.192359	G1
xie_lowG_1592	xie	542	437	xie	1	-0.0476632	-0.176347	G1
xie_lowG_1593	xie	498	417	xie	1	-0.146332	-0.168979	G1
xie_lowG_1594	xie	474	384	xie	1	-0.1603	-0.170752	G1
xie_lowG_1595	xie	483	403	xie	0	-0.172615	-0.173435	G1
xie_lowG_1596	xie	412	327	xie	9	0.175436	0.251854	G2M
xie_lowG_1597	xie	668	524	xie	3	-0.158029	-0.0758325	G1
xie_lowG_1598	xie	647	506	xie	3	0.00928682	-0.198397	S
xie_lowG_1599	xie	359	256	xie	0	-0.135729	-0.153247	G1
xie_lowG_1601	xie	353	222	xie	8	-0.0605598	-0.120018	G1
xie_lowG_1603	xie	356	249	xie	0	-0.147234	-0.150194	G1
xie_lowG_1604	xie	468	339	xie	0	-0.185014	-0.18439	G1
xie_lowG_1605	xie	542	437	xie	1	-0.0799178	-0.154442	G1
xie_lowG_1606	xie	429	297	xie	0	-0.222627	-0.0248077	G1
xie_lowG_1607	xie	527	413	xie	1	-0.163956	-0.0962365	G1
xie_lowG_1608	xie	400	269	xie	0	-0.18368	-0.201983	G1
xie_lowG_1609	xie	535	430	xie	1	0.0204428	-0.149549	S
xie_lowG_1610	xie	511	421	xie	1	0.0300799	-0.116463	S
xie_lowG_1611	xie	480	389	xie	1	-0.0307219	-0.215739	G1
xie_lowG_1612	xie	401	285	xie	0	-0.190195	-0.198012	G1
xie_lowG_1613	xie	487	341	xie	2	-0.235229	-0.223515	G1
xie_lowG_1614	xie	650	509	xie	7	-0.135665	-0.0759712	G1
xie_lowG_1615	xie	587	440	xie	1	-0.00592107	-0.103308	G1
xie_lowG_1617	xie	394	301	xie	0	-0.0825868	-0.187777	G1
xie_lowG_1618	xie	303	206	xie	0	-0.189855	-0.174846	G1
xie_lowG_1619	xie	431	297	xie	0	-0.192201	-0.126182	G1
xie_lowG_1620	xie	500	401	xie	1	-0.0994767	0.0102068	G2M
xie_lowG_1623	xie	463	374	xie	3	0.0769391	-0.10963	S
xie_lowG_1624	xie	455	369	xie	1	0.220001	-0.116339	S
xie_lowG_1625	xie	510	396	xie	4	-0.157309	-0.114164	G1
xie_lowG_1626	xie	1079	760	xie	11	0.185348	0.715035	G2M
xie_lowG_1627	xie	369	284	xie	1	-0.151407	-0.167901	G1
xie_lowG_1628	xie	449	354	xie	1	-0.131232	-0.152365	G1
xie_lowG_1629	xie	534	365	xie	0	-0.176433	-0.171683	G1
xie_lowG_1632	xie	455	376	xie	3	-0.0427482	-0.0502992	G1
xie_lowG_1633	xie	338	265	xie	6	0.140365	0.0869212	S
xie_lowG_1634	xie	259	210	xie	6	0.127145	0.468333	G2M
xie_lowG_1635	xie	423	341	xie	1	-0.142897	-0.1665	G1
xie_lowG_1636	xie	456	324	xie	10	-0.243946	-0.191196	G1
xie_lowG_1638	xie	449	389	xie	1	-0.1642	-0.170933	G1
xie_lowG_1639	xie	432	277	xie	0	-0.18696	-0.20591	G1
xie_lowG_1640	xie	377	274	xie	0	0.100815	-0.222193	S
xie_lowG_1641	xie	483	383	xie	1	-0.12105	-0.147225	G1
xie_lowG_1642	xie	369	273	xie	0	-0.146257	-0.162691	G1
xie_lowG_1643	xie	406	311	xie	4	-0.155618	-0.159444	G1
xie_lowG_1644	xie	487	389	xie	1	-0.181415	-0.0842391	G1
xie_lowG_1645	xie	791	618	xie	6	0.168036	0.439469	G2M
xie_lowG_1646	xie	420	342	xie	4	-0.0401158	-0.0520497	G1
xie_lowG_1647	xie	336	216	xie	0	-0.178882	-0.168243	G1
xie_lowG_1648	xie	521	415	xie	1	-0.178273	-0.128746	G1
xie_lowG_1649	xie	479	334	xie	0	-0.160251	-0.180517	G1
xie_lowG_1650	xie	564	455	xie	6	0.220045	-0.0701826	S
xie_lowG_1651	xie	327	232	xie	6	-0.0713053	0.326396	G2M
xie_lowG_1652	xie	385	253	xie	10	-0.214868	-0.0820329	G1
xie_lowG_1653	xie	495	394	xie	6	0.624077	0.123625	S
xie_lowG_1654	xie	473	378	xie	1	-0.156302	-0.182454	G1
xie_lowG_1655	xie	439	298	xie	0	-0.170825	-0.213765	G1
xie_lowG_1656	xie	449	369	xie	7	-0.0521929	-0.160447	G1
xie_lowG_1657	xie	490	394	xie	1	-0.200941	-0.141635	G1
xie_lowG_1658	xie	415	324	xie	1	-0.17755	-0.15284	G1
xie_lowG_1659	xie	559	465	xie	3	-0.0489452	-0.0808171	G1
xie_lowG_1660	xie	406	300	xie	1	-0.132214	-0.0664435	G1
xie_lowG_1662	xie	578	457	xie	1	-0.172568	-0.112371	G1
xie_lowG_1663	xie	523	429	xie	1	-0.146123	-0.187337	G1
xie_lowG_1664	xie	445	346	xie	1	0.0828837	-0.180904	S
xie_lowG_1665	xie	509	403	xie	1	-0.0222926	-0.188642	G1
xie_lowG_1666	xie	540	432	xie	1	-0.164948	-0.0266038	G1
xie_lowG_1667	xie	350	274	xie	0	-0.137398	-0.174042	G1
xie_lowG_1668	xie	460	393	xie	1	-0.0675586	-0.181761	G1
xie_lowG_1669	xie	594	507	xie	6	0.161629	0.724663	G2M
xie_lowG_1670	xie	310	250	xie	1	0.0353328	-0.0453476	S
xie_lowG_1671	xie	416	318	xie	2	-0.206745	-0.217142	G1
xie_lowG_1672	xie	536	394	xie	1	-0.0623502	-0.172044	G1
xie_lowG_1673	xie	328	263	xie	1	-0.137625	-0.0707417	G1
xie_lowG_1674	xie	411	327	xie	1	-0.150182	-0.112249	G1
xie_lowG_1675	xie	308	257	xie	1	0.0122118	-0.126404	S
xie_lowG_1676	xie	460	336	xie	10	-0.189182	-0.220291	G1
xie_lowG_1677	xie	395	256	xie	0	-0.199341	-0.201443	G1
xie_lowG_1678	xie	349	239	xie	0	-0.19083	-0.198017	G1
xie_lowG_1679	xie	376	286	xie	0	-0.0559964	-0.139316	G1
xie_lowG_1680	xie	476	366	xie	1	-0.165531	-0.076145	G1
xie_lowG_1681	xie	476	397	xie	3	-0.0826598	-0.0503087	G1
xie_lowG_1682	xie	414	340	xie	1	0.0769841	-0.160098	S
xie_lowG_1683	xie	444	364	xie	1	-0.11316	-0.15725	G1
xie_lowG_1684	xie	546	448	xie	1	-0.156959	-0.0360486	G1
xie_lowG_1685	xie	393	335	xie	1	0.145853	-0.0942299	S
xie_lowG_1686	xie	393	274	xie	0	-0.180223	-0.21919	G1
xie_lowG_1687	xie	450	368	xie	1	0.0111764	-0.234244	S
xie_lowG_1688	xie	655	481	xie	3	0.112136	-0.212463	S
xie_lowG_1689	xie	399	287	xie	0	-0.236912	-0.243706	G1
xie_lowG_1690	xie	335	226	xie	0	-0.164175	-0.174593	G1
xie_lowG_1691	xie	351	243	xie	0	-0.179505	-0.174695	G1
xie_lowG_1692	xie	406	298	xie	0	-0.16038	-0.0944353	G1
xie_lowG_1693	xie	349	220	xie	0	-0.187194	-0.18994	G1
xie_lowG_1694	xie	546	347	xie	0	-0.189513	-0.202792	G1
xie_lowG_1695	xie	465	386	xie	1	-0.126972	-0.140268	G1
xie_lowG_1696	xie	500	388	xie	1	-0.183577	-0.225195	G1
xie_lowG_1697	xie	463	387	xie	1	-0.0517179	-0.108199	G1
xie_lowG_1698	xie	492	383	xie	1	-0.0379471	-0.110786	G1
xie_lowG_1699	xie	384	312	xie	1	-0.143717	-0.119889	G1
xie_lowG_1700	xie	547	441	xie	1	0.052023	-0.148424	S
xie_lowG_1701	xie	689	516	xie	1	-0.177881	-0.0456567	G1
xie_lowG_1702	xie	411	294	xie	0	-0.164519	-0.197494	G1
xie_lowG_1703	xie	523	434	xie	1	-0.0546449	-0.17306	G1
xie_lowG_1704	xie	437	374	xie	1	-0.10711	-0.0663923	G1
xie_lowG_1705	xie	403	285	xie	1	0.0409673	-0.145832	S
xie_lowG_1706	xie	412	350	xie	1	-0.167353	-0.0491676	G1
xie_lowG_1707	xie	357	247	xie	10	-0.0958623	-0.204512	G1
xie_lowG_1709	xie	622	480	xie	3	-0.102486	-0.187348	G1
xie_lowG_1710	xie	434	346	xie	7	-0.168877	-0.0632187	G1
xie_lowG_1711	xie	505	387	xie	1	-0.132933	-0.141242	G1
xie_lowG_1712	xie	362	269	xie	1	-0.132712	-0.138716	G1
xie_lowG_1714	xie	388	268	xie	0	-0.179728	-0.205935	G1
xie_lowG_1716	xie	383	309	xie	0	-0.20173	-0.0766638	G1
xie_lowG_1717	xie	464	381	xie	1	-0.0536151	-0.15172	G1
xie_lowG_1718	xie	388	262	xie	0	-0.180409	-0.178504	G1
xie_lowG_1719	xie	362	258	xie	0	-0.212558	-0.218056	G1
xie_lowG_1720	xie	449	368	xie	1	-0.138548	-0.154457	G1
xie_lowG_1721	xie	457	369	xie	1	-0.160091	-0.175832	G1
xie_lowG_1722	xie	533	441	xie	6	0.00842131	0.00635676	S
xie_lowG_1723	xie	354	291	xie	1	-0.138446	-0.154479	G1
xie_lowG_1724	xie	421	309	xie	0	-0.181135	-0.199746	G1
xie_lowG_1725	xie	298	211	xie	0	-0.171331	-0.187389	G1
xie_lowG_1726	xie	501	395	xie	6	-0.0376309	0.595122	G2M
xie_lowG_1727	xie	352	282	xie	4	-0.175441	-0.150582	G1
xie_lowG_1728	xie	431	307	xie	0	-0.167651	-0.124835	G1
xie_lowG_1730	xie	397	271	xie	0	-0.180659	-0.133742	G1
xie_lowG_1732	xie	477	392	xie	1	-0.12015	-0.131293	G1
xie_lowG_1733	xie	483	381	xie	6	-0.0694296	0.0889132	G2M
xie_lowG_1734	xie	290	206	xie	0	-0.142073	-0.163854	G1
xie_lowG_1736	xie	287	217	xie	1	-0.0061533	0.0131898	G2M
xie_lowG_1737	xie	346	235	xie	0	-0.166621	-0.181462	G1
xie_lowG_1738	xie	436	375	xie	1	0.0228192	-0.0795972	S
xie_lowG_1740	xie	348	275	xie	1	-0.108827	-0.11512	G1
xie_lowG_1741	xie	441	363	xie	1	-0.135703	-0.0760255	G1
xie_lowG_1742	xie	367	299	xie	1	0.0569343	-0.0678001	S
xie_lowG_1743	xie	370	282	xie	4	-0.156324	-0.0603825	G1
xie_lowG_1744	xie	498	402	xie	6	-0.201052	0.249501	G2M
xie_lowG_1746	xie	388	332	xie	1	-0.0998224	-0.052059	G1
xie_lowG_1747	xie	384	324	xie	1	-0.100356	-0.119421	G1
xie_lowG_1748	xie	428	356	xie	5	-0.115779	0.453765	G2M
xie_lowG_1749	xie	481	380	xie	1	-0.172237	-0.170375	G1
xie_lowG_1750	xie	529	337	xie	0	-0.21875	-0.227069	G1
xie_lowG_1751	xie	261	217	xie	0	-0.141711	-0.119637	G1
xie_lowG_1752	xie	341	231	xie	10	-0.174396	-0.187554	G1
xie_lowG_1753	xie	307	258	xie	1	0.297782	-0.11557	S
xie_lowG_1754	xie	305	205	xie	0	-0.182625	-0.0380208	G1
xie_lowG_1755	xie	529	424	xie	1	-0.191128	-0.113997	G1
xie_lowG_1759	xie	713	560	xie	3	0.0502743	-0.115811	S
xie_lowG_1760	xie	383	285	xie	1	-0.0793632	-0.180564	G1
xie_lowG_1761	xie	390	336	xie	7	0.167763	-0.0442924	S
xie_lowG_1763	xie	369	269	xie	0	-0.186219	-0.200776	G1
xie_lowG_1764	xie	410	282	xie	0	-0.0603116	-0.124269	G1
xie_lowG_1765	xie	369	292	xie	0	-0.200991	-0.0487352	G1
xie_lowG_1766	xie	360	296	xie	1	-0.0726934	-0.0498684	G1
xie_lowG_1767	xie	325	257	xie	1	-0.0101016	-0.0947276	G1
xie_lowG_1769	xie	423	353	xie	1	-0.133638	-0.133405	G1
xie_lowG_1771	xie	439	337	xie	1	-0.0171056	-0.14735	G1
xie_lowG_1772	xie	295	215	xie	0	0.00273596	-0.0706537	S
xie_lowG_1774	xie	307	237	xie	0	-0.173916	-0.192116	G1
xie_lowG_1775	xie	331	252	xie	0	-0.143747	-0.168612	G1
xie_lowG_1776	xie	317	224	xie	0	-0.155242	-0.206118	G1
xie_lowG_1777	xie	325	231	xie	10	-0.210101	-0.211393	G1
xie_lowG_1778	xie	435	344	xie	7	-0.225523	-0.177727	G1
xie_lowG_1780	xie	415	309	xie	0	-0.162975	-0.105464	G1
xie_lowG_1781	xie	556	429	xie	1	-0.0617049	-0.202919	G1
xie_lowG_1782	xie	297	212	xie	0	-0.148325	-0.161797	G1
xie_lowG_1783	xie	378	256	xie	0	-0.143312	-0.181428	G1
xie_lowG_1784	xie	366	277	xie	0	-0.0254795	-0.128297	G1
xie_lowG_1786	xie	300	226	xie	0	-0.0248435	-0.181923	G1
xie_lowG_1787	xie	432	348	xie	5	0.248213	0.712459	G2M
xie_lowG_1788	xie	311	206	xie	0	-0.163612	-0.189129	G1
xie_lowG_1789	xie	321	252	xie	0	-0.0434169	-0.187574	G1
xie_lowG_1790	xie	425	303	xie	0	-0.180618	-0.14296	G1
xie_lowG_1792	xie	284	211	xie	0	-0.0530204	-0.112441	G1
xie_lowG_1793	xie	361	254	xie	0	-0.216655	-0.21926	G1
xie_lowG_1796	xie	484	393	xie	6	-0.131124	-0.0408302	G1
xie_lowG_1797	xie	508	381	xie	0	-0.182467	-0.0954761	G1
xie_lowG_1798	xie	411	316	xie	1	-0.117315	-0.152484	G1
xie_lowG_1800	xie	305	211	xie	0	-0.109223	-0.0635972	G1
xie_lowG_1801	xie	455	342	xie	4	-0.194537	-0.20857	G1
xie_lowG_1803	xie	348	271	xie	0	-0.131474	-0.169262	G1
xie_lowG_1804	xie	367	301	xie	1	-0.0745467	-0.0529899	G1
xie_lowG_1805	xie	446	365	xie	7	-0.15642	-0.0664519	G1
xie_lowG_1806	xie	467	395	xie	4	-0.0625042	-0.0906332	G1
xie_lowG_1807	xie	453	360	xie	1	-0.0714909	-0.115662	G1
xie_lowG_1808	xie	474	373	xie	1	-0.10535	-0.146691	G1
xie_lowG_1811	xie	401	323	xie	1	-0.148045	-0.158851	G1
xie_lowG_1812	xie	325	234	xie	0	-0.20224	-0.203452	G1
xie_lowG_1813	xie	454	349	xie	0	-0.180034	-0.186414	G1
xie_lowG_1815	xie	446	372	xie	6	0.450497	-0.0317269	S
xie_lowG_1818	xie	293	222	xie	0	-0.143177	-0.0679915	G1
xie_lowG_1819	xie	380	338	xie	1	0.0925811	-0.139713	S
xie_lowG_1820	xie	352	286	xie	7	0.18349	-0.033015	S
xie_lowG_1821	xie	471	385	xie	1	-0.178613	-0.197718	G1
xie_lowG_1822	xie	364	303	xie	1	0.00597852	-0.140798	S
xie_lowG_1823	xie	337	282	xie	1	-0.0490403	0.0242536	G2M
xie_lowG_1825	xie	585	452	xie	3	-0.0899865	-0.196279	G1
xie_lowG_1828	xie	405	339	xie	1	-0.083384	-0.0472888	G1
xie_lowG_1832	xie	406	346	xie	1	0.0142691	-0.0588456	S
xie_lowG_1833	xie	455	342	xie	4	-0.232385	-0.218421	G1
xie_lowG_1834	xie	343	284	xie	6	0.0910571	0.543396	G2M
xie_lowG_1835	xie	274	223	xie	1	0.182494	-0.160051	S
xie_lowG_1836	xie	249	218	xie	7	-0.104619	-0.101733	G1
xie_lowG_1837	xie	454	365	xie	3	-0.00608391	-0.123069	G1
xie_lowG_1838	xie	351	300	xie	1	-0.125598	-0.0816918	G1
xie_lowG_1840	xie	360	298	xie	1	-0.0549338	-0.104215	G1
xie_lowG_1841	xie	327	275	xie	1	-0.0919169	-0.0882729	G1
xie_lowG_1842	xie	301	218	xie	0	-0.030222	-0.177672	G1
xie_lowG_1843	xie	382	342	xie	6	0.27077	-0.0074975	S
xie_lowG_1844	xie	260	219	xie	1	-0.146724	-0.144662	G1
xie_lowG_1845	xie	309	202	xie	8	-0.189647	-0.164613	G1
xie_lowG_1847	xie	409	325	xie	1	-0.0892674	-0.105063	G1
xie_lowG_1848	xie	393	307	xie	1	-0.181975	-0.146564	G1
xie_lowG_1849	xie	311	255	xie	1	-0.0792411	-0.124675	G1
xie_lowG_1851	xie	308	220	xie	0	-0.145135	0.0406985	G2M
xie_lowG_1852	xie	357	257	xie	10	-0.191569	-0.189259	G1
xie_lowG_1853	xie	432	353	xie	1	-0.0803117	-0.120089	G1
xie_lowG_1854	xie	349	266	xie	1	-0.107516	-0.119576	G1
xie_lowG_1855	xie	349	254	xie	0	-0.180368	-0.195085	G1
xie_lowG_1856	xie	303	229	xie	10	-0.170322	-0.169827	G1
xie_lowG_1858	xie	380	285	xie	10	-0.224755	-0.196957	G1
xie_lowG_1861	xie	323	234	xie	0	-0.188352	-0.199662	G1
xie_lowG_1862	xie	349	293	xie	1	-0.019059	-0.0758502	G1
xie_lowG_1863	xie	309	202	xie	0	-0.171254	-0.136116	G1
xie_lowG_1864	xie	620	491	xie	3	-0.129426	-0.132788	G1
xie_lowG_1866	xie	402	297	xie	4	-0.0804254	-0.210267	G1
xie_lowG_1868	xie	458	366	xie	1	-0.0491732	-0.162538	G1
xie_lowG_1869	xie	286	201	xie	0	-0.190738	-0.18629	G1
xie_lowG_1870	xie	336	231	xie	0	-0.191631	-0.185038	G1
xie_lowG_1871	xie	482	392	xie	7	0.163186	-0.101035	S
xie_lowG_1873	xie	275	218	xie	1	0.211238	-0.121852	S
xie_lowG_1875	xie	391	266	xie	0	-0.167128	-0.173239	G1
xie_lowG_1876	xie	291	247	xie	6	-0.19732	0.503371	G2M
xie_lowG_1877	xie	296	238	xie	1	-0.150219	-0.143227	G1
xie_lowG_1878	xie	331	247	xie	0	-0.120529	-0.138616	G1
xie_lowG_1880	xie	445	365	xie	1	-0.0518906	-0.160796	G1
xie_lowG_1882	xie	344	301	xie	1	-0.171477	-0.168171	G1
xie_lowG_1883	xie	400	331	xie	1	0.0258531	-0.0312584	S
xie_lowG_1885	xie	299	216	xie	0	-0.120875	-0.146746	G1
xie_lowG_1886	xie	361	279	xie	6	-0.165725	0.227206	G2M
xie_lowG_1887	xie	328	276	xie	1	0.208405	-0.0271808	S
xie_lowG_1889	xie	411	347	xie	1	-0.141079	-0.0796479	G1
xie_lowG_1890	xie	370	324	xie	1	-0.139832	-0.14939	G1
xie_lowG_1891	xie	304	243	xie	1	0.139415	-0.0439864	S
xie_lowG_1893	xie	338	297	xie	1	-0.105586	-0.116085	G1
xie_lowG_1894	xie	322	258	xie	6	-0.138998	0.469514	G2M
xie_lowG_1895	xie	332	283	xie	0	0.00487234	-0.15187	S
xie_lowG_1896	xie	268	207	xie	0	0.00131507	-0.1618	S
xie_lowG_1897	xie	332	281	xie	4	-0.0436438	-0.168988	G1
xie_lowG_1898	xie	344	303	xie	6	0.313417	0.00237477	S
xie_lowG_1899	xie	331	258	xie	0	-0.201144	-0.201389	G1
xie_lowG_1900	xie	375	304	xie	1	-0.0139817	-0.0909792	G1
xie_HighG_18	xie	3348	1943	xie	4	-0.200205	-0.14255	G1
xie_HighG_26	xie	4158	2231	xie	5	0.394738	0.685587	G2M
xie_HighG_31	xie	3246	1843	xie	14	-0.228974	-0.248622	G1
xie_HighG_34	xie	3876	2071	xie	7	-0.0446701	-0.0636688	G1
xie_HighG_36	xie	3357	1864	xie	4	-0.170216	-0.146212	G1
xie_HighG_37	xie	3908	2054	xie	11	-0.185484	0.802806	G2M
xie_HighG_40	xie	2614	1477	xie	2	-0.318475	-0.26914	G1
xie_HighG_41	xie	3578	1947	xie	5	0.687753	0.0366417	S
xie_HighG_43	xie	4131	2150	xie	9	0.775605	0.00609938	S
xie_HighG_44	xie	3017	1672	xie	2	-0.301082	-0.264558	G1
xie_HighG_46	xie	3581	2033	xie	7	0.121508	-0.223893	S
xie_HighG_49	xie	3693	2119	xie	5	0.798591	0.156886	S
xie_HighG_50	xie	3011	1758	xie	4	-0.124721	-0.126605	G1
xie_HighG_51	xie	3780	2116	xie	9	0.8323	-0.0468112	S
xie_HighG_52	xie	2443	1399	xie	4	-0.287883	-0.284656	G1
xie_HighG_53	xie	2487	1430	xie	4	-0.103726	-0.133117	G1
xie_HighG_58	xie	2639	1430	xie	2	-0.30268	-0.287674	G1
xie_HighG_59	xie	4300	2169	xie	11	0.0914493	0.944137	G2M
xie_HighG_61	xie	3387	1808	xie	6	0.0600287	0.54173	G2M
xie_HighG_62	xie	2752	1619	xie	2	-0.232494	-0.205878	G1
xie_HighG_63	xie	2608	1591	xie	5	0.738843	0.428635	S
xie_HighG_64	xie	1917	1064	xie	2	-0.158297	-0.294846	G1
xie_HighG_65	xie	3196	1836	xie	9	0.148327	-0.12306	S
xie_HighG_67	xie	2592	1421	xie	2	-0.285425	-0.229009	G1
xie_HighG_69	xie	2577	1637	xie	11	0.198943	0.775553	G2M
xie_HighG_72	xie	1904	1049	xie	2	-0.290369	-0.230541	G1
xie_HighG_73	xie	1682	847	xie	2	-0.261018	-0.305375	G1
xie_HighG_75	xie	3193	1790	xie	9	0.269317	-0.0642848	S
xie_HighG_76	xie	3486	1933	xie	5	0.374982	0.640866	G2M
xie_HighG_77	xie	2432	1447	xie	4	-0.203094	-0.178514	G1
xie_HighG_78	xie	2334	1335	xie	4	-0.304277	-0.20569	G1
xie_HighG_79	xie	1908	1193	xie	4	-0.261518	-0.196864	G1
xie_HighG_82	xie	3050	1831	xie	9	0.213338	-0.00608505	S
xie_HighG_83	xie	2261	1402	xie	4	-0.202838	-0.181464	G1
xie_HighG_84	xie	2271	1394	xie	5	0.631593	0.177288	S
xie_HighG_85	xie	2149	1298	xie	4	-0.289402	-0.240851	G1
xie_HighG_86	xie	2128	1098	xie	2	-0.233814	-0.271778	G1
xie_HighG_88	xie	1785	1009	xie	2	-0.247785	-0.20708	G1
xie_HighG_89	xie	2249	1406	xie	4	-0.318065	-0.33074	G1
xie_HighG_90	xie	2556	1539	xie	7	0.191701	-0.221378	S
xie_HighG_91	xie	3043	1764	xie	9	0.749714	-0.0536379	S
xie_HighG_92	xie	2136	1341	xie	4	-0.153851	-0.181185	G1
xie_HighG_93	xie	2005	1067	xie	2	-0.259162	-0.251702	G1
xie_HighG_94	xie	1881	1104	xie	2	-0.287978	-0.291641	G1
xie_HighG_95	xie	1971	1110	xie	2	-0.199569	-0.232609	G1
xie_HighG_96	xie	2086	1134	xie	2	-0.230731	-0.263053	G1
xie_HighG_98	xie	1695	937	xie	2	-0.241715	-0.303621	G1
xie_HighG_99	xie	2147	1300	xie	4	-0.285506	-0.169852	G1
xie_HighG_100	xie	1593	926	xie	2	-0.259932	-0.300307	G1
xie_HighG_101	xie	2762	1607	xie	5	0.5467	0.55979	G2M
xie_HighG_102	xie	3002	1703	xie	9	0.223934	-0.0558772	S
xie_HighG_103	xie	2959	1702	xie	5	0.40322	0.0779059	S
xie_HighG_104	xie	1761	998	xie	2	-0.261773	-0.248217	G1
xie_HighG_105	xie	2487	1414	xie	7	-0.100658	-0.154883	G1
xie_HighG_107	xie	2377	1468	xie	5	0.48486	0.361893	S
xie_HighG_108	xie	2117	1274	xie	7	-0.130598	-0.205253	G1
xie_HighG_109	xie	1764	1004	xie	2	-0.276764	-0.268088	G1
xie_HighG_110	xie	3091	1804	xie	5	0.899775	0.18666	S
xie_HighG_111	xie	1990	1303	xie	4	-0.124349	-0.284525	G1
xie_HighG_112	xie	2367	1429	xie	7	-0.104674	-0.181639	G1
xie_HighG_113	xie	2333	1398	xie	4	-0.273829	-0.180361	G1
xie_HighG_114	xie	2373	1376	xie	4	-0.200762	-0.291669	G1
xie_HighG_115	xie	2635	1620	xie	9	0.274022	-0.127	S
xie_HighG_116	xie	1757	976	xie	2	-0.281863	-0.251805	G1
xie_HighG_117	xie	3176	1828	xie	5	0.859381	0.317457	S
xie_HighG_118	xie	1877	1055	xie	2	-0.241473	-0.225426	G1
xie_HighG_122	xie	1784	1175	xie	4	-0.226208	-0.162055	G1
xie_HighG_123	xie	1872	1179	xie	4	-0.29074	-0.187172	G1
xie_HighG_124	xie	1739	907	xie	0	-0.152271	-0.283788	G1
xie_HighG_125	xie	2288	1449	xie	9	0.434783	-0.035505	S
xie_HighG_126	xie	1903	1107	xie	2	-0.26978	-0.216209	G1
xie_HighG_127	xie	1758	1003	xie	2	-0.248953	-0.20083	G1
xie_HighG_128	xie	1839	1018	xie	2	-0.11108	-0.263981	G1
xie_HighG_129	xie	2722	1615	xie	5	0.826806	0.201591	S
xie_HighG_130	xie	1510	920	xie	2	-0.109919	-0.267952	G1
xie_HighG_133	xie	2624	1486	xie	7	-0.217292	-0.154651	G1
xie_HighG_134	xie	2402	1484	xie	7	0.120435	-0.158001	S
xie_HighG_135	xie	1806	1165	xie	4	-0.124657	-0.224988	G1
xie_HighG_138	xie	2633	1587	xie	4	-0.288581	-0.259659	G1
xie_HighG_139	xie	2227	1336	xie	4	-0.0693536	-0.258674	G1
xie_HighG_140	xie	2512	1523	xie	9	0.501872	-0.116322	S
xie_HighG_142	xie	1947	1075	xie	2	-0.284298	-0.252579	G1
xie_HighG_143	xie	2260	1393	xie	7	-0.253555	-0.0538116	G1
xie_HighG_144	xie	1816	944	xie	2	-0.174708	-0.196747	G1
xie_HighG_145	xie	2167	1353	xie	7	-0.187981	-0.100633	G1
xie_HighG_146	xie	2856	1698	xie	5	0.482988	0.593274	G2M
xie_HighG_147	xie	1678	940	xie	2	-0.260315	-0.223779	G1
xie_HighG_150	xie	1852	1162	xie	4	-0.187099	-0.225539	G1
xie_HighG_151	xie	1978	1233	xie	4	-0.153203	-0.1554	G1
xie_HighG_152	xie	1630	931	xie	2	-0.0539614	-0.273966	G1
xie_HighG_154	xie	2237	1343	xie	4	-0.289133	-0.211565	G1
xie_HighG_155	xie	1771	1001	xie	4	-0.217026	-0.228134	G1
xie_HighG_156	xie	1461	797	xie	2	-0.230554	-0.167784	G1
xie_HighG_157	xie	1757	1038	xie	2	-0.217091	-0.289703	G1
xie_HighG_158	xie	1888	1103	xie	2	-0.15052	-0.202421	G1
xie_HighG_159	xie	1527	999	xie	4	-0.217684	-0.185225	G1
xie_HighG_160	xie	2039	1133	xie	4	-0.172511	-0.176451	G1
xie_HighG_161	xie	1646	1091	xie	4	-0.13357	-0.179377	G1
xie_HighG_162	xie	1494	878	xie	10	-0.192987	-0.282757	G1
xie_HighG_163	xie	1912	1302	xie	5	-0.0676028	0.378685	G2M
xie_HighG_164	xie	2598	1632	xie	9	0.401811	0.0826295	S
xie_HighG_166	xie	1744	1125	xie	7	-0.0390141	-0.168087	G1
xie_HighG_167	xie	1877	1212	xie	4	-0.063156	-0.151632	G1
xie_HighG_169	xie	1984	1184	xie	4	-0.276191	-0.291285	G1
xie_HighG_170	xie	1715	1047	xie	2	-0.184705	-0.184429	G1
xie_HighG_171	xie	2125	1324	xie	3	-0.158687	-0.300373	G1
xie_HighG_172	xie	1849	1124	xie	4	-0.325743	-0.291749	G1
xie_HighG_173	xie	1643	1117	xie	4	0.0826232	-0.203238	S
xie_HighG_174	xie	1723	1145	xie	4	-0.20027	-0.155607	G1
xie_HighG_175	xie	1554	980	xie	7	-0.197797	-0.193188	G1
xie_HighG_176	xie	1728	1222	xie	7	-0.144693	-0.0889022	G1
xie_HighG_177	xie	1745	1078	xie	4	0.0465434	-0.260887	S
xie_HighG_178	xie	1364	866	xie	2	-0.285883	-0.284852	G1
xie_HighG_179	xie	1715	1043	xie	2	-0.293239	-0.153411	G1
xie_HighG_180	xie	2138	1338	xie	5	0.359324	0.118471	S
xie_HighG_181	xie	1862	1197	xie	4	-0.108927	-0.225315	G1
xie_HighG_182	xie	2141	1311	xie	4	-0.0991418	-0.173736	G1
xie_HighG_184	xie	1859	1088	xie	8	-0.250723	-0.210157	G1
xie_HighG_185	xie	1717	1028	xie	2	-0.193801	-0.207994	G1
xie_HighG_186	xie	3031	1856	xie	5	0.443527	0.312136	S
xie_HighG_187	xie	1341	788	xie	2	-0.232571	-0.233566	G1
xie_HighG_189	xie	1578	917	xie	2	-0.145159	-0.166544	G1
xie_HighG_190	xie	1881	1169	xie	4	-0.246641	-0.218772	G1
xie_HighG_191	xie	1526	882	xie	2	-0.242003	-0.260919	G1
xie_HighG_192	xie	1778	1086	xie	4	-0.255765	-0.208282	G1
xie_HighG_193	xie	1530	990	xie	4	-0.0904851	-0.22333	G1
xie_HighG_195	xie	2125	1331	xie	6	-0.0523916	0.148681	G2M
xie_HighG_196	xie	1967	1333	xie	5	0.71087	0.169569	S
xie_HighG_197	xie	1630	980	xie	4	-0.218808	-0.174337	G1
xie_HighG_199	xie	1571	1026	xie	7	-0.208471	-0.163329	G1
xie_HighG_200	xie	1760	1104	xie	4	-0.195322	-0.190507	G1
xie_HighG_201	xie	1890	1136	xie	4	-0.296982	-0.201913	G1
xie_HighG_202	xie	1401	914	xie	2	-0.271372	-0.277831	G1
xie_HighG_203	xie	1661	1137	xie	7	0.205236	-0.184878	S
xie_HighG_204	xie	1932	1249	xie	5	0.389581	0.516903	G2M
xie_HighG_205	xie	1776	1206	xie	7	-0.235319	-0.174775	G1
xie_HighG_206	xie	1685	967	xie	2	-0.232243	-0.286442	G1
xie_HighG_207	xie	1494	1010	xie	4	-0.281315	0.0933243	G2M
xie_HighG_208	xie	1596	1005	xie	4	-0.192271	-0.222148	G1
xie_HighG_209	xie	3384	1884	xie	9	0.994948	0.00764009	S
xie_HighG_210	xie	1428	849	xie	2	-0.225699	-0.215678	G1
xie_HighG_211	xie	2179	1407	xie	6	-0.130246	0.742483	G2M
xie_HighG_212	xie	2275	1445	xie	7	0.306695	-0.0679491	S
xie_HighG_213	xie	1802	1181	xie	4	-0.136434	-0.108146	G1
xie_HighG_214	xie	1467	956	xie	4	-0.250394	-0.142826	G1
xie_HighG_215	xie	1684	1091	xie	4	-0.209679	-0.203467	G1
xie_HighG_216	xie	1625	1028	xie	0	-0.258773	-0.176755	G1
xie_HighG_217	xie	1510	953	xie	4	-0.0960739	-0.121141	G1
xie_HighG_218	xie	1803	1081	xie	4	-0.185004	-0.17173	G1
xie_HighG_219	xie	1461	919	xie	4	-0.224808	-0.1587	G1
xie_HighG_220	xie	1658	1052	xie	4	-0.0191219	-0.242115	G1
xie_HighG_223	xie	1713	1112	xie	4	-0.260679	-0.213476	G1
xie_HighG_224	xie	2047	1328	xie	7	0.101837	-0.170234	S
xie_HighG_225	xie	1585	1109	xie	6	-0.081322	0.713212	G2M
xie_HighG_226	xie	1509	850	xie	2	-0.165724	-0.179026	G1
xie_HighG_227	xie	1515	927	xie	2	-0.260939	-0.279519	G1
xie_HighG_228	xie	1503	931	xie	4	-0.182938	-0.181482	G1
xie_HighG_229	xie	1742	1080	xie	4	-0.175849	-0.17998	G1
xie_HighG_230	xie	1898	1237	xie	7	-0.200812	-0.199608	G1
xie_HighG_231	xie	1339	787	xie	2	-0.219573	-0.206152	G1
xie_HighG_232	xie	1413	941	xie	4	-0.264839	-0.228018	G1
xie_HighG_233	xie	1500	784	xie	2	-0.253873	-0.25678	G1
xie_HighG_235	xie	1370	875	xie	4	-0.27129	-0.147545	G1
xie_HighG_236	xie	1190	662	xie	4	-0.141823	-0.203818	G1
xie_HighG_237	xie	1913	1318	xie	5	0.731337	0.476949	S
xie_HighG_238	xie	1591	965	xie	4	-0.236588	-0.204477	G1
xie_HighG_239	xie	1297	834	xie	2	-0.115813	-0.139407	G1
xie_HighG_241	xie	1314	698	xie	2	-0.189139	-0.268438	G1
xie_HighG_242	xie	1355	867	xie	4	-0.206867	-0.120018	G1
xie_HighG_244	xie	1618	1009	xie	4	-0.188897	-0.172671	G1
xie_HighG_245	xie	1770	1180	xie	7	-0.215477	0.104309	G2M
xie_HighG_246	xie	1495	857	xie	2	-0.230176	-0.274269	G1
xie_HighG_247	xie	1642	1062	xie	7	-0.166811	-0.18626	G1
xie_HighG_248	xie	1551	954	xie	2	-0.188245	-0.219909	G1
xie_HighG_249	xie	1668	1117	xie	7	-0.207104	-0.156693	G1
xie_HighG_250	xie	1309	881	xie	5	0.0251664	0.409837	G2M
xie_HighG_252	xie	1640	1017	xie	4	-0.260146	-0.200443	G1
xie_HighG_253	xie	1328	771	xie	0	-0.201643	-0.177471	G1
xie_HighG_254	xie	1551	893	xie	0	-0.246767	-0.108302	G1
xie_HighG_255	xie	1622	1107	xie	7	-0.155809	-0.193218	G1
xie_HighG_256	xie	1298	884	xie	4	-0.121799	-0.168198	G1
xie_HighG_257	xie	1201	678	xie	0	-0.217426	-0.157128	G1
xie_HighG_258	xie	1262	781	xie	4	-0.240566	-0.106428	G1
xie_HighG_259	xie	1399	918	xie	4	-0.15114	-0.143191	G1
xie_HighG_260	xie	1380	859	xie	4	-0.228861	-0.165355	G1
xie_HighG_261	xie	1074	657	xie	2	-0.236706	-0.194606	G1
xie_HighG_262	xie	1455	970	xie	0	-0.233331	-0.246358	G1
xie_HighG_263	xie	1233	732	xie	2	-0.249799	-0.251881	G1
xie_HighG_264	xie	1844	1045	xie	2	-0.250232	-0.256569	G1
xie_HighG_266	xie	1484	931	xie	0	-0.23203	-0.23088	G1
xie_HighG_267	xie	1640	990	xie	7	-0.200185	-0.21622	G1
xie_HighG_268	xie	1824	1032	xie	4	-0.196959	-0.24754	G1
xie_HighG_269	xie	1318	801	xie	2	-0.250635	-0.172529	G1
xie_HighG_270	xie	1474	977	xie	4	-0.284641	-0.267073	G1
xie_HighG_271	xie	1555	983	xie	4	-0.226806	-0.199382	G1
xie_HighG_272	xie	1096	751	xie	4	-0.144575	-0.139316	G1
xie_HighG_273	xie	1281	860	xie	4	-0.110852	-0.169078	G1
xie_HighG_274	xie	1303	864	xie	2	-0.155891	-0.282947	G1
xie_HighG_275	xie	1187	705	xie	4	-0.22742	-0.252797	G1
xie_HighG_277	xie	1264	776	xie	4	-0.151608	-0.197113	G1
xie_HighG_278	xie	2083	1336	xie	7	0.139905	-0.134163	S
xie_HighG_279	xie	1184	745	xie	8	-0.208326	-0.244103	G1
xie_HighG_280	xie	1570	1010	xie	4	-0.174241	-0.158948	G1
xie_HighG_282	xie	1236	698	xie	2	-0.169373	-0.165352	G1
xie_HighG_283	xie	1578	1032	xie	7	-0.174642	-0.18663	G1
xie_HighG_284	xie	1049	684	xie	4	-0.15801	-0.258509	G1
xie_HighG_285	xie	1352	903	xie	4	-0.303461	-0.202399	G1
xie_HighG_286	xie	1496	1000	xie	4	-0.285615	-0.2087	G1
xie_HighG_287	xie	1410	826	xie	2	-0.224845	-0.180282	G1
xie_HighG_288	xie	1281	865	xie	4	-0.179865	-0.159774	G1
xie_HighG_290	xie	1352	853	xie	2	-0.244765	-0.244361	G1
xie_HighG_291	xie	1447	928	xie	4	-0.14733	-0.211245	G1
xie_HighG_292	xie	1287	742	xie	2	-0.253865	-0.251137	G1
xie_HighG_293	xie	1303	797	xie	2	-0.207659	-0.189652	G1
xie_HighG_294	xie	1240	803	xie	2	-0.254197	-0.240113	G1
xie_HighG_295	xie	1423	908	xie	2	-0.302531	-0.303332	G1
xie_HighG_296	xie	1245	769	xie	2	-0.298305	-0.227237	G1
xie_HighG_297	xie	1135	703	xie	2	-0.280891	-0.268494	G1
xie_HighG_298	xie	1842	1233	xie	5	0.403571	0.158077	S
xie_HighG_299	xie	1279	721	xie	2	-0.272966	-0.213417	G1
xie_HighG_300	xie	1373	883	xie	4	-0.122897	-0.177938	G1
xie_HighG_301	xie	1373	851	xie	2	-0.28116	-0.207251	G1
xie_HighG_302	xie	1352	850	xie	0	-0.0604792	-0.18331	G1
xie_HighG_303	xie	1233	859	xie	4	-0.0960676	-0.0600522	G1
xie_HighG_304	xie	1382	802	xie	2	-0.251711	-0.271128	G1
xie_HighG_305	xie	1194	722	xie	2	-0.0892205	-0.252428	G1
xie_HighG_306	xie	1285	837	xie	4	-0.202176	-0.186838	G1
xie_HighG_307	xie	1328	790	xie	2	-0.278247	-0.217213	G1
xie_HighG_308	xie	1468	1028	xie	7	-0.0291609	-0.112202	G1
xie_HighG_309	xie	1387	900	xie	4	-0.232753	-0.258643	G1
xie_HighG_310	xie	1611	1073	xie	4	-0.217233	-0.208943	G1
xie_HighG_311	xie	1249	771	xie	2	-0.252861	-0.211115	G1
xie_HighG_313	xie	1039	666	xie	2	-0.264204	-0.285234	G1
xie_HighG_314	xie	943	567	xie	2	-0.260652	-0.210069	G1
xie_HighG_315	xie	1299	864	xie	4	-0.0235081	-0.114449	G1
xie_HighG_316	xie	1423	847	xie	2	-0.163125	-0.232862	G1
xie_HighG_317	xie	1410	928	xie	4	-0.133921	-0.259081	G1
xie_HighG_318	xie	1514	1012	xie	4	-0.147173	-0.194355	G1
xie_HighG_319	xie	1140	719	xie	2	-0.226623	-0.261637	G1
xie_HighG_320	xie	1289	821	xie	4	-0.23679	-0.217954	G1
xie_HighG_321	xie	1372	863	xie	2	-0.180762	-0.258425	G1
xie_HighG_322	xie	1518	1105	xie	7	0.165514	-0.0110442	S
xie_HighG_323	xie	1110	712	xie	12	-0.199142	-0.22661	G1
xie_HighG_324	xie	1240	767	xie	4	-0.259355	-0.270543	G1
xie_HighG_325	xie	1703	1075	xie	4	-0.248564	-0.211717	G1
xie_HighG_326	xie	1382	869	xie	4	-0.0624011	-0.200018	G1
xie_HighG_327	xie	1111	753	xie	2	-0.2573	-0.240105	G1
xie_HighG_328	xie	1773	1101	xie	4	-0.24014	-0.223405	G1
xie_HighG_329	xie	1027	545	xie	8	-0.202979	-0.256079	G1
xie_HighG_330	xie	1174	803	xie	4	-0.23611	-0.103612	G1
xie_HighG_331	xie	1558	1082	xie	7	-0.204717	-0.192222	G1
xie_HighG_332	xie	1402	890	xie	4	-0.200093	-0.0953107	G1
xie_HighG_333	xie	1127	709	xie	4	-0.23002	-0.263692	G1
xie_HighG_334	xie	1079	703	xie	2	-0.218098	-0.261187	G1
xie_HighG_335	xie	1005	680	xie	4	-0.124883	-0.221153	G1
xie_HighG_336	xie	1181	718	xie	2	-0.226953	-0.247689	G1
xie_HighG_337	xie	1192	761	xie	2	-0.225576	-0.249095	G1
xie_HighG_338	xie	1575	1091	xie	7	-0.226704	-0.188927	G1
xie_HighG_339	xie	1492	889	xie	4	-0.2247	-0.214735	G1
xie_HighG_340	xie	1151	643	xie	0	-0.0948812	-0.287445	G1
xie_HighG_341	xie	1284	818	xie	4	-0.16182	-0.235266	G1
xie_HighG_342	xie	1253	725	xie	4	-0.255466	-0.192325	G1
xie_HighG_343	xie	1135	697	xie	2	-0.175727	-0.286316	G1
xie_HighG_344	xie	1127	688	xie	4	-0.245912	-0.267162	G1
xie_HighG_345	xie	1446	951	xie	4	-0.271383	-0.234917	G1
xie_HighG_346	xie	1316	815	xie	4	-0.256708	-0.279823	G1
xie_HighG_347	xie	1251	849	xie	4	-0.146914	-0.218569	G1
xie_HighG_348	xie	1497	989	xie	4	-0.100741	-0.219951	G1
xie_HighG_349	xie	1278	839	xie	0	-0.161904	-0.256832	G1
xie_HighG_350	xie	960	592	xie	4	-0.243524	-0.261939	G1
xie_HighG_351	xie	1195	778	xie	0	-0.269094	-0.258448	G1
xie_HighG_352	xie	939	602	xie	2	-0.246298	-0.248954	G1
xie_HighG_353	xie	1258	861	xie	4	-0.201229	-0.111408	G1
xie_HighG_354	xie	1228	783	xie	2	-0.210142	-0.170485	G1
xie_HighG_355	xie	1217	822	xie	4	-0.10545	-0.195545	G1
xie_HighG_356	xie	1341	817	xie	4	-0.196106	-0.235265	G1
xie_HighG_357	xie	1129	766	xie	4	-0.238975	-0.14445	G1
xie_HighG_358	xie	1296	867	xie	4	-0.230984	-0.204716	G1
xie_HighG_359	xie	1388	894	xie	4	-0.229469	-0.246095	G1
xie_HighG_360	xie	1068	723	xie	4	-0.199805	-0.0810997	G1
xie_HighG_361	xie	959	527	xie	2	-0.264609	-0.20664	G1
xie_HighG_362	xie	1392	852	xie	2	-0.210704	-0.231283	G1
xie_HighG_363	xie	1031	697	xie	4	-0.176964	-0.281731	G1
xie_HighG_364	xie	1015	567	xie	0	-0.124083	-0.250933	G1
xie_HighG_365	xie	1111	672	xie	0	-0.23952	-0.188317	G1
xie_HighG_366	xie	1222	779	xie	2	-0.243297	-0.248385	G1
xie_HighG_367	xie	1440	977	xie	7	0.170914	-0.112785	S
xie_HighG_368	xie	1363	958	xie	7	0.109164	-0.150438	S
xie_HighG_369	xie	1173	770	xie	2	-0.2598	-0.0754974	G1
xie_HighG_370	xie	1029	635	xie	0	-0.231636	-0.259692	G1
xie_HighG_371	xie	1570	1007	xie	4	-0.238227	-0.241284	G1
xie_HighG_372	xie	1174	711	xie	2	-0.280809	-0.258777	G1
xie_HighG_373	xie	1254	805	xie	0	-0.240172	-0.177673	G1
xie_HighG_374	xie	1278	832	xie	4	-0.207196	-0.178632	G1
xie_HighG_375	xie	1492	1046	xie	7	-0.233145	-0.145516	G1
xie_HighG_376	xie	1127	657	xie	2	-0.259154	-0.196026	G1
xie_HighG_377	xie	862	588	xie	0	-0.207556	-0.229134	G1
xie_HighG_378	xie	1040	645	xie	2	-0.226613	-0.24369	G1
xie_HighG_379	xie	967	699	xie	7	-0.247422	-0.167001	G1
xie_HighG_380	xie	1284	837	xie	4	-0.236152	-0.176701	G1
xie_HighG_381	xie	1461	1013	xie	7	0.254237	-0.123321	S
xie_HighG_382	xie	1311	862	xie	4	-0.188759	-0.213464	G1
xie_HighG_383	xie	1209	727	xie	2	-0.225634	-0.15571	G1
xie_HighG_384	xie	1641	1008	xie	4	-0.279299	-0.201975	G1
xie_HighG_385	xie	1058	707	xie	4	-0.117261	-0.229106	G1
xie_HighG_386	xie	1058	705	xie	2	-0.226962	-0.185544	G1
xie_HighG_387	xie	966	617	xie	2	-0.248934	-0.263212	G1
xie_HighG_388	xie	1038	670	xie	2	-0.0539413	-0.159284	G1
xie_HighG_389	xie	1052	672	xie	0	-0.225949	-0.23736	G1
xie_HighG_390	xie	1088	642	xie	2	-0.252844	-0.2667	G1
xie_HighG_391	xie	1070	690	xie	2	-0.23095	-0.122851	G1
xie_HighG_392	xie	1094	645	xie	2	-0.254897	-0.200288	G1
xie_HighG_393	xie	1289	894	xie	4	-0.224179	-0.205268	G1
xie_HighG_394	xie	1054	745	xie	4	-0.150968	-0.12002	G1
xie_HighG_395	xie	1078	600	xie	0	-0.241604	-0.183734	G1
xie_HighG_396	xie	1409	951	xie	4	-0.218777	-0.178662	G1
xie_HighG_398	xie	1144	767	xie	4	-0.224663	-0.200105	G1
xie_HighG_399	xie	912	617	xie	2	-0.109987	-0.18397	G1
xie_HighG_400	xie	1060	809	xie	4	-0.209817	-0.133278	G1
xie_HighG_401	xie	1323	871	xie	4	-0.0843027	-0.223155	G1
xie_HighG_402	xie	1253	820	xie	4	-0.123495	-0.132318	G1
xie_HighG_403	xie	1060	694	xie	2	-0.223515	-0.232221	G1
xie_HighG_404	xie	978	629	xie	0	-0.235283	-0.226478	G1
xie_HighG_405	xie	1083	747	xie	4	-0.237245	-0.189884	G1
xie_HighG_406	xie	872	582	xie	2	-0.250595	-0.219724	G1
xie_HighG_407	xie	898	584	xie	0	-0.109872	-0.171656	G1
xie_HighG_408	xie	641	403	xie	4	-0.156151	-0.162275	G1
xie_HighG_409	xie	1140	770	xie	0	-0.0174224	-0.236748	G1
xie_HighG_410	xie	1023	623	xie	2	-0.227179	-0.202131	G1
xie_HighG_411	xie	957	565	xie	8	-0.218942	-0.0521039	G1
xie_HighG_412	xie	1011	693	xie	7	0.0869161	0.0161153	S
xie_HighG_413	xie	1388	808	xie	2	-0.237791	-0.171696	G1
xie_HighG_414	xie	1009	642	xie	2	-0.251889	-0.207943	G1
xie_HighG_415	xie	962	658	xie	2	-0.24655	-0.206127	G1
xie_HighG_416	xie	965	604	xie	2	-0.238948	-0.270441	G1
xie_HighG_417	xie	962	608	xie	0	-0.131693	-0.255423	G1
xie_HighG_418	xie	1575	980	xie	4	-0.199612	-0.172728	G1
xie_HighG_420	xie	1856	1220	xie	7	0.00749067	-0.0969287	S
xie_HighG_421	xie	846	525	xie	2	-0.233944	-0.218298	G1
xie_HighG_422	xie	1187	802	xie	4	-0.23563	-0.238417	G1
xie_HighG_423	xie	1117	721	xie	2	-0.254511	-0.211159	G1
xie_HighG_424	xie	1128	787	xie	4	-0.141876	-0.248743	G1
xie_HighG_425	xie	1003	610	xie	2	-0.238409	-0.248526	G1
xie_HighG_426	xie	910	619	xie	4	-0.163148	-0.175874	G1
xie_HighG_427	xie	1136	768	xie	4	-0.197621	-0.210032	G1
xie_HighG_429	xie	1026	584	xie	2	-0.24648	-0.203458	G1
xie_HighG_430	xie	1181	774	xie	3	-0.233028	-0.185691	G1
xie_HighG_431	xie	1153	721	xie	2	-0.22339	-0.205894	G1
xie_HighG_432	xie	885	530	xie	2	-0.194051	-0.232704	G1
xie_HighG_433	xie	1099	807	xie	4	-0.228583	-0.127864	G1
xie_HighG_434	xie	1218	724	xie	4	-0.113293	-0.187834	G1
xie_HighG_435	xie	1288	859	xie	4	-0.225737	-0.0948607	G1
xie_HighG_436	xie	1021	609	xie	2	-0.092387	-0.172685	G1
xie_HighG_437	xie	1075	634	xie	2	-0.267226	-0.225924	G1
xie_HighG_438	xie	1343	838	xie	2	-0.171458	-0.135721	G1
xie_HighG_439	xie	1556	1112	xie	9	0.544227	-0.104587	S
xie_HighG_440	xie	1111	803	xie	4	-0.0717529	-0.189921	G1
xie_HighG_442	xie	918	568	xie	0	-0.174009	-0.176748	G1
xie_HighG_443	xie	1001	672	xie	2	-0.151895	-0.184642	G1
xie_HighG_444	xie	947	599	xie	2	-0.213971	-0.211775	G1
xie_HighG_445	xie	1130	731	xie	0	-0.1425	-0.187765	G1
xie_HighG_446	xie	1074	642	xie	4	-0.208423	-0.206797	G1
xie_HighG_447	xie	1320	800	xie	2	-0.173259	-0.237145	G1
xie_HighG_448	xie	1368	979	xie	7	-0.124844	-0.236383	G1
[truncated: 22,730 more rows]
