# Supplementary material for: Embracing the heterogeneity of neural stem cells in the subventricular zone
Source: Stem Cell Reports. 2025 Mar 20;20(9):102452. doi: 10.1016/j.stemcr.2025.102452 (PMC12447326; doi:10.1016/j.stemcr.2025.102452)
Supplement: Table S3. List of differentially expressed genes for each of the clusters in Figure 3E — Differential gene expression was tested with Bonferroni corrected Wilcoxon rank-sum test. Genes were considered significant when adjusted P-value <0.01. Genes were considered cluster marker genes when adjusted P-value <0.01, and it was lowly expressed in one of the two groups (pct2 < 0.5), while being expressed in more than half of the cells in the other group (pct1 > 0.5). pct = the percentage of cells where the feature gene is detected in the first or second group. [file mmc3.xlsx]

## Sheet: Sheet 1
Gene	p_val	avg_log2FC	pct.1	pct.2	p_val_adj	cluster
Agt	1.7399e-258	2.43952	0.833	0.294	5.36186e-254	0=pqNSC
Sparcl1	1.38255e-244	1.71712	0.987	0.677	4.26059e-240	0=pqNSC
Slc6a11	2.01277e-209	1.99259	0.86	0.423	6.20277e-205	0=pqNSC
Sparc	3.60232e-156	1.89237	0.812	0.487	1.11013e-151	0=pqNSC
Itih3	5.16284e-139	2.0456	0.701	0.337	1.59103e-134	0=pqNSC
Cd81	2.64517e-101	0.876926	0.905	0.823	8.15163e-97	0=pqNSC
Ntsr2	2.15053e-89	1.01419	0.826	0.684	6.62728e-85	0=pqNSC
Ramp1	2.22967e-84	1.71604	0.725	0.422	6.87118e-80	0=pqNSC
Atp1a2	1.29336e-81	0.778608	0.93	0.805	3.98575e-77	0=pqNSC
Atp1b2	2.41053e-79	1.14407	0.819	0.588	7.42853e-75	0=pqNSC
Nnat	7.95702e-78	1.85394	0.643	0.373	2.45212e-73	0=pqNSC
Gpr37l1	3.69936e-73	0.840701	0.837	0.656	1.14003e-68	0=pqNSC
Slc4a4	1.07358e-72	1.14471	0.697	0.448	3.30844e-68	0=pqNSC
Apoe	3.76688e-71	0.505986	1	0.999	1.16084e-66	0=pqNSC
Gjb6	1.91625e-66	1.61606	0.617	0.347	5.90532e-62	0=pqNSC
Tril	9.61659e-57	1.29759	0.616	0.348	2.96354e-52	0=pqNSC
Slc7a10	9.43152e-56	1.19005	0.652	0.409	2.90651e-51	0=pqNSC
Ednrb	7.23914e-48	0.968237	0.755	0.582	2.23089e-43	0=pqNSC
Slc1a3	1.12687e-47	0.586306	0.911	0.819	3.47269e-43	0=pqNSC
Cldn10	2.4205e-46	0.941474	0.762	0.582	7.45926e-42	0=pqNSC
Plpp3	3.05704e-44	0.669629	0.775	0.618	9.42087e-40	0=pqNSC
Slc6a1	1.81704e-43	1.07733	0.635	0.419	5.59958e-39	0=pqNSC
Serpine2	2.75952e-41	0.979174	0.78	0.589	8.50401e-37	0=pqNSC
Nkain4	1.1578e-35	1.16598	0.669	0.473	3.568e-31	0=pqNSC
Timp3	5.56402e-35	1.0114	0.684	0.52	1.71466e-30	0=pqNSC
Gja1	1.03206e-28	0.406411	0.825	0.764	3.18049e-24	0=pqNSC
Pla2g7	1.75792e-28	0.657341	0.71	0.581	5.41739e-24	0=pqNSC
Acsl6	3.72734e-28	0.958102	0.654	0.478	1.14865e-23	0=pqNSC
Aqp4	8.19307e-25	0.700274	0.602	0.424	2.52486e-20	0=pqNSC
Scd2	2.56913e-24	0.625412	0.836	0.788	7.91728e-20	0=pqNSC
Gm3764	5.33108e-23	0.676242	0.611	0.45	1.64288e-18	0=pqNSC
Slc25a5	6.09555e-23	0.993385	0.655	0.494	1.87846e-18	0=pqNSC
Gm42418	5.1797e-22	0.410526	0.73	0.583	1.59623e-17	0=pqNSC
Gapdh	5.96619e-16	0.523992	0.702	0.562	1.8386e-11	0=pqNSC
Htra1	5.7329e-14	0.429509	0.625	0.504	1.76671e-09	0=pqNSC
Ndrg2	4.27551e-13	0.486496	0.869	0.834	1.31758e-08	0=pqNSC
Mmd2	4.31993e-13	0.64512	0.674	0.588	1.33127e-08	0=pqNSC
F3	1.42154e-12	0.669327	0.604	0.492	4.38075e-08	0=pqNSC
Prnp	1.22706e-11	0.326249	0.799	0.78	3.78144e-07	0=pqNSC
Plp1	4.21047e-11	0.425391	0.713	0.586	1.29754e-06	0=pqNSC
Lsamp	1.73702e-09	0.498502	0.613	0.513	5.35297e-05	0=pqNSC
Malat1	3.90506e-09	0.242967	0.93	0.922	0.000120342	0=pqNSC
S1pr1	4.53174e-09	0.501121	0.641	0.542	0.000139655	0=pqNSC
Bcan	8.21073e-09	0.470464	0.67	0.594	0.00025303	0=pqNSC
Cd63	8.931e-09	0.439737	0.774	0.732	0.000275227	0=pqNSC
Mfge8	5.91301e-08	0.372662	0.686	0.62	0.00182221	0=pqNSC
Ptprz1	1.14309e-07	0.328914	0.641	0.588	0.00352265	0=pqNSC
Ntrk2	1.9999e-07	0.239632	0.754	0.762	0.00616309	0=pqNSC
Acsl3	1.24406e-06	0.329651	0.711	0.685	0.0383383	0=pqNSC
Ttyh1	8.54078e-06	0.237087	0.814	0.822	0.263201	0=pqNSC
Id2	1.79259e-05	0.358008	0.624	0.552	0.552423	0=pqNSC
Hspa8	4.60289e-05	0.553741	0.613	0.547	1	0=pqNSC
Actg1	7.454e-05	0.284428	0.607	0.52	1	0=pqNSC
Gpm6a	0.00102176	0.197383	0.714	0.661	1	0=pqNSC
Psap	0.00449125	0.288643	0.751	0.739	1	0=pqNSC
Igfbp5	1.01937e-83	1.51142	0.679	0.291	3.1414e-79	1 = qNSC
Clu	8.57354e-68	0.828397	0.99	0.941	2.64211e-63	1 = qNSC
Dbi	1.03659e-54	0.740234	0.971	0.897	3.19445e-50	1 = qNSC
Cpe	1.55844e-53	0.68262	0.992	0.942	4.80263e-49	1 = qNSC
Id3	2.55564e-53	1.45559	0.629	0.368	7.87571e-49	1 = qNSC
Prdx6	1.81472e-48	0.634144	0.917	0.794	5.59244e-44	1 = qNSC
Fxyd1	1.89269e-47	0.87448	0.838	0.674	5.83271e-43	1 = qNSC
Cd9	5.52536e-37	0.843687	0.743	0.568	1.70275e-32	1 = qNSC
Phgdh	2.92433e-35	1.02068	0.654	0.48	9.01189e-31	1 = qNSC
Fth1	2.97318e-34	0.508548	0.949	0.885	9.16244e-30	1 = qNSC
Mt1	2.03039e-31	0.401189	0.976	0.949	6.25704e-27	1 = qNSC
Cst3	3.83756e-31	0.497892	1	0.999	1.18262e-26	1 = qNSC
Gstm1	2.76145e-27	0.560864	0.819	0.696	8.50995e-23	1 = qNSC
Rpl41	2.7477e-22	0.775539	0.697	0.583	8.46759e-18	1 = qNSC
Aldoc	2.91327e-21	0.375401	0.952	0.904	8.97783e-17	1 = qNSC
Mt2	1.72001e-20	0.493228	0.851	0.803	5.30055e-16	1 = qNSC
Itm2b	5.07303e-20	0.417108	0.903	0.836	1.56335e-15	1 = qNSC
Chchd2	7.45244e-17	0.460221	0.752	0.678	2.29662e-12	1 = qNSC
Prdx1	2.32779e-16	0.530043	0.692	0.596	7.17355e-12	1 = qNSC
Tuba1a	1.12882e-15	0.600219	0.762	0.709	3.4787e-11	1 = qNSC
Mt3	4.6167e-14	0.473876	0.808	0.779	1.42273e-09	1 = qNSC
Rps9	5.83071e-14	0.536853	0.629	0.54	1.79685e-09	1 = qNSC
Gnas	1.57642e-13	0.491991	0.692	0.62	4.85805e-09	1 = qNSC
Rplp1	4.57519e-13	0.440863	0.694	0.634	1.40994e-08	1 = qNSC
Tspan7	4.62793e-13	0.355077	0.765	0.676	1.42619e-08	1 = qNSC
Arl6ip1	9.60849e-13	0.617469	0.6	0.508	2.96105e-08	1 = qNSC
Rps14	2.18435e-10	0.446038	0.641	0.588	6.73151e-06	1 = qNSC
Ldhb	6.6374e-10	0.276282	0.762	0.716	2.04545e-05	1 = qNSC
Ptn	7.84057e-09	0.209528	0.859	0.829	0.000241623	1 = qNSC
Ntrk2	1.84626e-08	0.340604	0.783	0.755	0.000568963	1 = qNSC
Eef1a1	1.87718e-08	0.340674	0.663	0.609	0.00057849	1 = qNSC
Actb	2.14099e-08	0.248109	0.867	0.816	0.000659789	1 = qNSC
Calm1	5.25613e-08	0.305756	0.694	0.631	0.00161978	1 = qNSC
Ubb	5.4388e-08	0.271296	0.725	0.706	0.00167608	1 = qNSC
Gpm6b	8.27803e-08	0.314814	0.721	0.698	0.00255104	1 = qNSC
Mlc1	2.50283e-07	0.336431	0.66	0.619	0.00771296	1 = qNSC
Tspan3	3.84817e-07	0.320167	0.665	0.625	0.0118589	1 = qNSC
Gstm5	4.71378e-07	0.379065	0.657	0.618	0.0145265	1 = qNSC
Laptm4a	8.46201e-07	0.211562	0.762	0.712	0.0260774	1 = qNSC
Eif1	1.10895e-05	0.280796	0.673	0.674	0.341744	1 = qNSC
Tsc22d4	1.67843e-05	0.252449	0.624	0.596	0.517243	1 = qNSC
Id2	0.000123005	0.380103	0.603	0.565	1	1 = qNSC
Cspg5	0.000365607	0.201965	0.713	0.693	1	1 = qNSC
Cox8a	0.000777263	0.119683	0.684	0.675	1	1 = qNSC
Lamp1	0.00121614	0.161302	0.608	0.585	1	1 = qNSC
Hsp90ab1	0.00413288	0.177022	0.679	0.678	1	1 = qNSC
Scg3	0.00925877	0.233208	0.644	0.639	1	1 = qNSC
Dbi	4.83975e-52	0.860169	0.911	0.91	1.49147e-47	2 =tNSC
Cpe	9.0177e-44	0.716437	0.959	0.95	2.77898e-39	2 =tNSC
Prdx6	3.01236e-22	0.785131	0.77	0.822	9.28318e-18	2 =tNSC
Mt2	3.09331e-17	0.641828	0.763	0.819	9.53264e-13	2 =tNSC
Rplp1	1.55903e-14	1.07393	0.605	0.651	4.80447e-10	2 =tNSC
Fth1	3.69087e-10	0.462068	0.813	0.91	1.13742e-05	2 =tNSC
Ddx5	2.03539e-08	0.110603	0.364	0.634	0.000627245	2 =tNSC
Ppia	8.1249e-08	0.322889	0.346	0.634	0.00250385	2 =tNSC
Rps14	2.08903e-07	1.0991	0.525	0.609	0.00643777	2 =tNSC
Fxyd1	7.71846e-07	0.809442	0.623	0.716	0.023786	2 =tNSC
Rpl41	8.79266e-07	0.913756	0.547	0.612	0.0270964	2 =tNSC
Eef1a1	1.57218e-06	0.954035	0.539	0.632	0.0484499	2 =tNSC
Ptn	3.31265e-06	0.426784	0.733	0.85	0.102086	2 =tNSC
Calm1	6.58841e-06	0.21169	0.414	0.679	0.203035	2 =tNSC
Slc25a4	5.68876e-05	0.100047	0.447	0.703	1	2 =tNSC
Mt1	0.000108178	0.309116	0.893	0.964	1	2 =tNSC
Ubb	0.000169279	0.631255	0.599	0.727	1	2 =tNSC
Tmsb4x	0.000257676	0.328317	0.395	0.638	1	2 =tNSC
Gstm1	0.000667703	0.635025	0.607	0.736	1	2 =tNSC
Gstm5	0.00435154	0.259342	0.43	0.657	1	2 =tNSC
Itm2c	0.00487763	0.174211	0.514	0.764	1	2 =tNSC
S100a6	5.92852e-98	1.65289	0.785	0.324	1.82699e-93	3=tNSC
mt-Co1	1.76149e-89	1.63605	0.627	0.178	5.42837e-85	3 = tNSC
mt-Cytb	1.28578e-84	1.27355	0.738	0.247	3.96238e-80	3 = tNSC
6330403K07Rik	9.81697e-79	1.20319	0.706	0.231	3.02529e-74	3 = tNSC
Prdx6	4.92703e-63	0.945529	0.955	0.796	1.51836e-58	3 = tNSC
Dbi	1.5155e-62	0.811104	0.982	0.9	4.6703e-58	3 = tNSC
Atp1b1	4.3947e-57	1.27782	0.62	0.257	1.35432e-52	3 = tNSC
Cpe	3.81748e-51	0.701909	0.993	0.945	1.17643e-46	3 = tNSC
Ddah1	1.62322e-50	1.4166	0.674	0.379	5.00226e-46	3 = tNSC
Igfbp5	1.16077e-40	0.848303	0.649	0.318	3.57714e-36	3 = tNSC
Rpl41	6.21935e-35	0.934251	0.756	0.582	1.91662e-30	3 = tNSC
Tuba1b	9.49129e-33	0.921214	0.606	0.341	2.92493e-28	3 = tNSC
Rpl4	2.67302e-32	1.01014	0.611	0.37	8.23743e-28	3 = tNSC
Rpl32	2.9881e-32	1.04297	0.654	0.454	9.20842e-28	3 = tNSC
Gpm6b	5.79772e-31	0.80226	0.812	0.687	1.78668e-26	3 = tNSC
Rps21	1.17441e-30	0.957438	0.676	0.478	3.61917e-26	3 = tNSC
Hsp90ab1	1.06996e-29	0.765663	0.817	0.659	3.29729e-25	3 = tNSC
Mif	3.55382e-29	1.03981	0.602	0.387	1.09518e-24	3 = tNSC
Fth1	6.09753e-29	0.470548	0.962	0.887	1.87908e-24	3 = tNSC
Eef1a1	6.86948e-28	0.876217	0.735	0.603	2.11697e-23	3 = tNSC
Rps14	1.29585e-27	0.787867	0.735	0.578	3.99342e-23	3 = tNSC
Rplp1	5.19134e-27	0.812661	0.747	0.63	1.59982e-22	3 = tNSC
Rps9	5.47778e-27	0.822406	0.695	0.537	1.68809e-22	3 = tNSC
Gstm1	6.94875e-27	0.563705	0.857	0.698	2.1414e-22	3 = tNSC
Rps5	1.87485e-26	0.842127	0.654	0.468	5.77772e-22	3 = tNSC
Rps15	6.44584e-26	0.951771	0.645	0.472	1.98641e-21	3 = tNSC
Ptn	6.81934e-25	0.584357	0.919	0.822	2.10152e-20	3 = tNSC
S100a16	1.94978e-24	0.89834	0.629	0.462	6.00862e-20	3 = tNSC
Rps3	1.66918e-23	0.843887	0.618	0.441	5.14391e-19	3 = tNSC
Fxyd1	2.35459e-23	0.492237	0.837	0.684	7.25614e-19	3 = tNSC
Mt2	4.0284e-23	0.539488	0.889	0.801	1.24143e-18	3 = tNSC
Prdx2	5.51792e-19	0.684005	0.62	0.468	1.70046e-14	3 = tNSC
Rpl8	8.78166e-19	0.736225	0.645	0.51	2.70625e-14	3 = tNSC
Phgdh	8.90108e-18	0.647893	0.638	0.492	2.74304e-13	3 = tNSC
Ywhae	9.26886e-18	0.708507	0.624	0.498	2.85639e-13	3 = tNSC
Cd9	1.5614e-16	0.552603	0.713	0.582	4.81176e-12	3 = tNSC
Itm2b	6.66059e-16	0.393186	0.907	0.839	2.05259e-11	3 = tNSC
Zbtb20	5.15491e-15	0.676372	0.692	0.591	1.58859e-10	3 = tNSC
Tuba1a	2.58493e-14	0.396171	0.79	0.708	7.96598e-10	3 = tNSC
Prdx1	1.29175e-13	0.491261	0.692	0.601	3.98077e-09	3 = tNSC
Tcf4	1.59783e-13	0.723455	0.649	0.553	4.92404e-09	3 = tNSC
Cst3	5.28686e-13	0.16836	1	0.999	1.62925e-08	3 = tNSC
Mt3	6.28194e-13	0.422043	0.828	0.778	1.93591e-08	3 = tNSC
Gnas	7.08178e-13	0.410414	0.719	0.621	2.18239e-08	3 = tNSC
S100a1	2.53304e-12	0.513298	0.613	0.49	7.80608e-08	3 = tNSC
Ubb	3.81137e-12	0.419283	0.76	0.702	1.17455e-07	3 = tNSC
Chchd2	4.23994e-12	0.398013	0.756	0.681	1.30662e-07	3 = tNSC
Itm2c	1.01983e-11	0.368452	0.812	0.717	3.1428e-07	3 = tNSC
Cspg5	8.40395e-11	0.375876	0.771	0.686	2.58985e-06	3 = tNSC
Fabp7	1.33086e-09	0.51516	0.64	0.541	4.10132e-05	3 = tNSC
Actb	2.05724e-09	0.364922	0.889	0.815	6.33979e-05	3 = tNSC
Hnrnpa2b1	5.76115e-08	0.373169	0.744	0.667	0.00177541	3 = tNSC
Cox8a	6.5447e-07	0.22763	0.726	0.67	0.0201688	3 = tNSC
Hsp90b1	1.11361e-06	0.352979	0.62	0.553	0.0343182	3 = tNSC
Ldhb	1.68536e-06	0.196653	0.774	0.717	0.0519379	3 = tNSC
Laptm4a	2.37539e-06	0.154471	0.758	0.715	0.0732024	3 = tNSC
Mt1	0.000152188	0.10059	0.964	0.953	1	3 = tNSC
Slc25a4	0.00020606	0.154993	0.708	0.661	1	3 = tNSC
Tmsb4x	0.000268184	0.287111	0.602	0.604	1	3 = tNSC
Tspan3	0.000391549	0.215735	0.656	0.629	1	3 = tNSC
Calm1	0.00184525	0.178218	0.67	0.638	1	3 = tNSC
Gstm5	0.00865981	0.109198	0.636	0.624	1	3 = tNSC
Hopx	8.42e-276	4.32236	0.723	0.076	2.59479e-271	4 = tNSC
Slc1a2	5.04806e-74	1.03506	0.974	0.856	1.55566e-69	4 = tNSC
Cxcl14	9.6792e-71	1.73961	0.721	0.335	2.98284e-66	4 = tNSC
Tspan7	2.90561e-66	1.21711	0.932	0.663	8.95423e-62	4 = tNSC
Mgll	3.56645e-64	1.80511	0.684	0.335	1.09907e-59	4 = tNSC
Glul	1.96432e-60	1.14608	0.937	0.681	6.05345e-56	4 = tNSC
Mfge8	2.79987e-59	1.27367	0.836	0.615	8.62835e-55	4 = tNSC
Gpm6a	9.09385e-58	1.08256	0.872	0.652	2.80245e-53	4 = tNSC
Luzp2	1.76617e-51	1.70238	0.713	0.398	5.4428e-47	4 = tNSC
Gnao1	4.8171e-49	1.28334	0.695	0.378	1.48449e-44	4 = tNSC
Car2	3.5822e-46	1.45387	0.632	0.306	1.10393e-41	4 = tNSC
Slc1a3	2.66949e-42	0.730756	0.971	0.829	8.22658e-38	4 = tNSC
Thrsp	1.28543e-41	1.8722	0.621	0.308	3.9613e-37	4 = tNSC
Cspg5	5.68075e-40	0.834704	0.862	0.677	1.75064e-35	4 = tNSC
Id4	3.19425e-39	0.927561	0.723	0.358	9.84371e-35	4 = tNSC
Clu	7.42136e-39	0.625503	0.997	0.944	2.28704e-34	4 = tNSC
S1pr1	3.71415e-38	0.90782	0.781	0.543	1.14459e-33	4 = tNSC
Aldoc	1.23232e-37	0.888983	0.992	0.903	3.79765e-33	4 = tNSC
Dclk1	1.59382e-37	0.955846	0.762	0.486	4.91166e-33	4 = tNSC
Plpp3	2.87228e-35	0.751364	0.872	0.635	8.85151e-31	4 = tNSC
Scg3	6.40774e-35	0.882877	0.83	0.618	1.97467e-30	4 = tNSC
Gria2	1.55379e-34	1.06578	0.661	0.374	4.78831e-30	4 = tNSC
Ptn	1.6897e-34	0.700062	0.943	0.821	5.20715e-30	4 = tNSC
Agpat5	2.71335e-31	1.12874	0.601	0.339	8.36173e-27	4 = tNSC
Pantr1	5.19098e-30	0.796687	0.718	0.396	1.5997e-25	4 = tNSC
Apoe	6.49689e-29	0.388405	1	0.999	2.00215e-24	4 = tNSC
Fam107a	1.25446e-28	0.890416	0.637	0.353	3.86586e-24	4 = tNSC
Cldn10	6.95779e-28	0.653724	0.856	0.603	2.14418e-23	4 = tNSC
Htra1	5.38687e-27	1.03697	0.687	0.519	1.66007e-22	4 = tNSC
Pla2g7	9.89979e-27	0.692949	0.836	0.589	3.05082e-22	4 = tNSC
Mt3	2.91602e-26	0.619811	0.927	0.768	8.9863e-22	4 = tNSC
Elovl5	5.65454e-26	0.820655	0.624	0.355	1.74256e-21	4 = tNSC
Acsbg1	1.02585e-24	0.756543	0.687	0.417	3.16137e-20	4 = tNSC
Fjx1	7.84885e-24	1.04298	0.614	0.412	2.41878e-19	4 = tNSC
Aqp4	2.70121e-23	0.649933	0.723	0.442	8.32431e-19	4 = tNSC
Saraf	6.47798e-22	0.712288	0.728	0.483	1.99632e-17	4 = tNSC
Ttyh1	2.06095e-21	0.495235	0.94	0.805	6.35123e-17	4 = tNSC
Gpr37l1	2.98582e-21	0.532931	0.883	0.684	9.20141e-17	4 = tNSC
Chchd10	5.65004e-21	0.561016	0.802	0.561	1.74117e-16	4 = tNSC
Mt1	4.11323e-19	0.434964	0.992	0.949	1.26757e-14	4 = tNSC
Gapdh	2.25059e-18	0.681281	0.812	0.574	6.93566e-14	4 = tNSC
Cmtm5	5.9871e-17	0.554331	0.708	0.496	1.84505e-12	4 = tNSC
Ndufc2	2.01108e-16	0.804977	0.674	0.469	6.19753e-12	4 = tNSC
Mpc1	2.1821e-16	0.803849	0.606	0.395	6.72456e-12	4 = tNSC
Neat1	3.45728e-16	0.700892	0.64	0.412	1.06543e-11	4 = tNSC
Prnp	1.95049e-15	0.372966	0.877	0.774	6.01082e-11	4 = tNSC
Slc3a2	6.16642e-15	0.526452	0.616	0.405	1.90031e-10	4 = tNSC
Calm1	1.06664e-14	0.515007	0.807	0.622	3.28708e-10	4 = tNSC
Ptprz1	1.76218e-14	0.533347	0.731	0.587	5.4305e-10	4 = tNSC
Tmem47	1.89637e-14	0.558659	0.71	0.526	5.84405e-10	4 = tNSC
Gstm5	2.18752e-14	0.538768	0.783	0.607	6.74128e-10	4 = tNSC
Gja1	2.59026e-14	0.354736	0.877	0.768	7.98239e-10	4 = tNSC
Msmo1	3.39035e-14	0.625342	0.64	0.465	1.04481e-09	4 = tNSC
Ldhb	3.89669e-14	0.491853	0.859	0.708	1.20084e-09	4 = tNSC
Enho	1.20707e-13	0.548797	0.621	0.422	3.71983e-09	4 = tNSC
Ntm	2.4596e-13	0.716055	0.601	0.437	7.57976e-09	4 = tNSC
Tril	6.10435e-13	0.436482	0.606	0.398	1.88118e-08	4 = tNSC
Slc25a3	1.39833e-12	0.635138	0.634	0.468	4.30923e-08	4 = tNSC
Atp1a2	7.09544e-12	0.2533	0.927	0.828	2.1866e-07	4 = tNSC
Cst3	1.23964e-11	0.461387	1	0.999	3.8202e-07	4 = tNSC
Ppia	1.9287e-11	0.322517	0.768	0.573	5.94368e-07	4 = tNSC
Fabp5	1.51546e-10	0.436731	0.692	0.532	4.67019e-06	4 = tNSC
Acsl6	1.61398e-10	0.374977	0.687	0.506	4.9738e-06	4 = tNSC
Sparcl1	1.9526e-10	0.130249	0.969	0.735	6.01732e-06	4 = tNSC
Tecr	9.16524e-10	0.39358	0.666	0.514	2.82445e-05	4 = tNSC
Mmd2	2.18841e-09	0.293585	0.749	0.594	6.74403e-05	4 = tNSC
Lamp1	2.73388e-09	0.413643	0.728	0.573	8.42499e-05	4 = tNSC
Plp1	3.65406e-09	0.248113	0.804	0.598	0.000112607	4 = tNSC
Lsamp	4.21276e-09	0.407132	0.671	0.524	0.000129825	4 = tNSC
Eif1	5.98141e-09	0.329163	0.807	0.658	0.000184329	4 = tNSC
Tmed10	8.22053e-09	0.303887	0.606	0.439	0.000253332	4 = tNSC
Btbd17	8.8956e-09	0.218475	0.601	0.421	0.000274136	4 = tNSC
Cox7b	1.35064e-08	0.442756	0.627	0.472	0.000416227	4 = tNSC
Aldoa	1.48694e-08	0.366868	0.697	0.523	0.000458231	4 = tNSC
Bcan	3.30109e-08	0.366371	0.718	0.603	0.0010173	4 = tNSC
Cox7c	3.88185e-08	0.34046	0.668	0.501	0.00119627	4 = tNSC
Ubc	4.19735e-08	0.273016	0.799	0.647	0.0012935	4 = tNSC
Slc25a4	7.05052e-08	0.346873	0.794	0.652	0.00217276	4 = tNSC
F3	8.69176e-08	0.294791	0.642	0.508	0.00267854	4 = tNSC
Ctsl	1.20048e-07	0.294684	0.642	0.479	0.00369952	4 = tNSC
Nrxn1	5.71731e-07	0.284192	0.655	0.551	0.017619	4 = tNSC
Ndufa13	1.04261e-06	0.263961	0.674	0.524	0.0321302	4 = tNSC
Qk	1.13699e-06	0.207186	0.695	0.561	0.0350386	4 = tNSC
Gstm1	1.14189e-06	0.141841	0.843	0.703	0.0351895	4 = tNSC
Slc7a10	1.83772e-06	0.210773	0.634	0.455	0.056633	4 = tNSC
Serpine2	2.20963e-06	0.221433	0.812	0.62	0.0680941	4 = tNSC
Rtn3	4.77517e-06	0.23817	0.648	0.512	0.147156	4 = tNSC
Laptm4a	5.49412e-06	0.252741	0.838	0.707	0.169312	4 = tNSC
Actg1	7.46616e-06	0.140193	0.676	0.527	0.230085	4 = tNSC
Cox8a	1.12548e-05	0.191061	0.796	0.663	0.346839	4 = tNSC
Tmem59	1.32798e-05	0.211438	0.661	0.523	0.409242	4 = tNSC
Mlc1	2.14435e-05	0.319148	0.736	0.613	0.660824	4 = tNSC
Cox4i1	2.33684e-05	0.238588	0.849	0.703	0.720143	4 = tNSC
Gm3764	2.59124e-05	0.246961	0.611	0.479	0.798544	4 = tNSC
Atp1b2	5.99082e-05	0.108096	0.812	0.63	1	4 = tNSC
Gpm6b	6.75097e-05	0.108871	0.76	0.695	1	4 = tNSC
Hspa8	0.000102117	0.186135	0.692	0.55	1	4 = tNSC
Bsg	0.000134352	0.141425	0.624	0.496	1	4 = tNSC
Ndufa4	0.000146081	0.102824	0.64	0.505	1	4 = tNSC
H3f3a	0.000253965	0.116123	0.661	0.538	1	4 = tNSC
Sdc4	0.00030439	0.138174	0.601	0.47	1	4 = tNSC
Mt2	0.000507734	0.103998	0.927	0.798	1	4 = tNSC
Tubb2b	0.0010641	0.18447	0.619	0.531	1	4 = tNSC
Cd81	0.00148996	0.116224	0.945	0.833	1	4 = tNSC
Rsrp1	0.00159833	0.116392	0.718	0.607	1	4 = tNSC
Psap	0.00188464	0.144399	0.833	0.731	1	4 = tNSC
Itm2b	0.00337008	0.135094	0.924	0.838	1	4 = tNSC
Son	0.004584	0.109386	0.629	0.571	1	4 = tNSC
Igfbp2	2.27263e-221	3.5326	0.766	0.081	7.00357e-217	5= tNSC
Slc6a9	2.68798e-90	1.78596	0.791	0.213	8.28355e-86	5= tNSC
Lgi1	7.73356e-79	1.78641	0.676	0.171	2.38325e-74	5= tNSC
Kcnk1	1.43711e-78	1.44019	0.787	0.231	4.42874e-74	5= tNSC
Atp1a2	2.63484e-76	1.18471	1	0.826	8.11978e-72	5= tNSC
Itga6	8.57959e-73	1.65554	0.693	0.191	2.64397e-68	5= tNSC
mt.Co1	1.17548e-70	1.52408	0.869	0.345	3.62248e-66	5= tNSC
Slc6a1	4.9653e-70	1.45583	0.939	0.444	1.53016e-65	5= tNSC
Gpr37l1	2.68422e-69	1.24376	0.992	0.684	8.27197e-65	5= tNSC
mt.Cytb	5.24103e-69	1.47667	0.869	0.344	1.61513e-64	5= tNSC
Htra1	1.2682e-68	1.42325	0.947	0.507	3.90821e-64	5= tNSC
Tril	2.1941e-67	1.35814	0.926	0.383	6.76155e-63	5= tNSC
Olig1	3.54094e-67	1.42251	0.689	0.198	1.09121e-62	5= tNSC
Btbd17	8.11299e-67	1.46249	0.91	0.406	2.50018e-62	5= tNSC
Trpm3	4.03662e-66	1.57896	0.656	0.177	1.24396e-61	5= tNSC
mt.Atp6	2.63132e-65	1.41449	0.869	0.345	8.10893e-61	5= tNSC
mt.Co3	6.38672e-65	1.40978	0.869	0.345	1.9682e-60	5= tNSC
Timp4	8.63729e-65	1.20197	0.807	0.272	2.66175e-60	5= tNSC
Lrp1b	1.42243e-63	1.87405	0.615	0.168	4.38349e-59	5= tNSC
mt.Nd4	5.76943e-63	1.36587	0.869	0.344	1.77797e-58	5= tNSC
mt.Co2	7.52094e-63	1.36782	0.869	0.345	2.31773e-58	5= tNSC
Lrig1	1.52354e-62	1.34669	0.697	0.207	4.6951e-58	5= tNSC
Fry	1.02468e-61	1.79531	0.68	0.202	3.15776e-57	5= tNSC
mt.Nd2	2.63874e-60	1.3268	0.869	0.344	8.13181e-56	5= tNSC
Slc39a12	6.30169e-60	1.20098	0.91	0.363	1.94199e-55	5= tNSC
Gria2	1.27261e-59	1.32868	0.877	0.37	3.92181e-55	5= tNSC
Slc7a10	1.97354e-59	1.23864	0.926	0.441	6.08185e-55	5= tNSC
mt.Nd1	3.71719e-59	1.34063	0.865	0.341	1.14553e-54	5= tNSC
Selenos	1.49936e-58	1.48966	0.73	0.235	4.62057e-54	5= tNSC
Gm26917	4.81605e-58	1.47723	0.795	0.301	1.48416e-53	5= tNSC
Slc4a4	1.08398e-57	1.25545	0.926	0.485	3.34049e-53	5= tNSC
Slc6a11	6.19291e-57	1.09832	0.98	0.508	1.90847e-52	5= tNSC
Selenop	1.60934e-56	1.44295	0.779	0.282	4.95951e-52	5= tNSC
Atp1b2	2.94367e-56	1.07919	0.988	0.625	9.0715e-52	5= tNSC
AY036118	3.87729e-55	1.29891	0.861	0.346	1.19486e-50	5= tNSC
Vegfa	3.95532e-55	1.32113	0.717	0.244	1.21891e-50	5= tNSC
Tnik	4.444e-55	1.45159	0.725	0.259	1.36951e-50	5= tNSC
Dmd	8.961e-55	1.32623	0.766	0.279	2.76151e-50	5= tNSC
Gm42418	1.06352e-54	1.38512	0.943	0.599	3.27745e-50	5= tNSC
Tmem229a	3.40136e-54	1.16206	0.668	0.21	1.0482e-49	5= tNSC
Pcdh7	1.01804e-53	1.55024	0.619	0.191	3.1373e-49	5= tNSC
AI464131	1.2722e-53	1.41028	0.676	0.221	3.92054e-49	5= tNSC
Atp13a4	1.3365e-53	1.24411	0.725	0.239	4.11869e-49	5= tNSC
Retsat	2.30525e-52	1.22406	0.652	0.204	7.10409e-48	5= tNSC
mt.Nd3	1.08751e-51	1.16721	0.82	0.31	3.35138e-47	5= tNSC
Aqp4	1.90385e-51	1.18268	0.91	0.44	5.86711e-47	5= tNSC
Gpc5	1.99234e-51	1.06193	0.73	0.249	6.13979e-47	5= tNSC
Ddhd1	8.63128e-51	1.17958	0.836	0.346	2.6599e-46	5= tNSC
S100b	1.5123e-49	1.06622	0.75	0.269	4.66044e-45	5= tNSC
Utp14b	1.72841e-48	1.32978	0.643	0.216	5.32644e-44	5= tNSC
Lars2	2.40944e-48	1.03347	0.799	0.313	7.42517e-44	5= tNSC
Gjb6	5.85151e-48	0.977288	0.881	0.386	1.80326e-43	5= tNSC
Gm3764	1.39905e-47	1.14379	0.885	0.465	4.31146e-43	5= tNSC
Fgfr3	1.80438e-46	1.07446	0.869	0.386	5.56055e-42	5= tNSC
X5031439G07Rik	2.29364e-46	1.28825	0.648	0.217	7.06831e-42	5= tNSC
mt.Nd5	3.29429e-46	1.2394	0.746	0.286	1.0152e-41	5= tNSC
Syne1	4.72564e-46	1.02318	0.742	0.283	1.4563e-41	5= tNSC
Camk2g	5.73743e-46	1.00594	0.754	0.282	1.7681e-41	5= tNSC
Slc2a1	5.93243e-46	1.00698	0.652	0.218	1.8282e-41	5= tNSC
Ncam1	6.39338e-46	0.95877	0.885	0.369	1.97025e-41	5= tNSC
Fut9	1.88136e-45	1.12251	0.717	0.268	5.79778e-41	5= tNSC
Neat1	2.51332e-45	1.14138	0.848	0.406	7.74528e-41	5= tNSC
Atp5o.1	7.0505e-45	1.48361	0.627	0.212	2.17275e-40	5= tNSC
Ank2	9.66193e-45	1.14676	0.828	0.369	2.97752e-40	5= tNSC
Malat1	2.27082e-44	1.08094	0.992	0.919	6.99799e-40	5= tNSC
Nrcam	9.07882e-44	1.00992	0.795	0.321	2.79782e-39	5= tNSC
Tlcd1	1.47769e-42	0.844808	0.775	0.313	4.55381e-38	5= tNSC
Kcnn2	1.00882e-41	1.0002	0.705	0.266	3.10888e-37	5= tNSC
Xist	1.69528e-40	1.26806	0.758	0.375	5.22436e-36	5= tNSC
Slc25a18	2.31461e-40	0.813144	0.762	0.295	7.13293e-36	5= tNSC
Cyp2j6	2.72947e-40	0.897532	0.684	0.263	8.4114e-36	5= tNSC
Agt	5.34124e-40	0.730284	0.947	0.401	1.64601e-35	5= tNSC
Dst	8.12679e-40	0.928731	0.693	0.263	2.50443e-35	5= tNSC
Nwd1	1.1771e-39	1.10183	0.611	0.218	3.62748e-35	5= tNSC
Mpp6	2.39403e-39	1.05916	0.639	0.232	7.3777e-35	5= tNSC
Selenok	3.86642e-39	1.15022	0.701	0.264	1.19151e-34	5= tNSC
Baalc	1.22267e-38	1.05145	0.623	0.219	3.76789e-34	5= tNSC
Arxes2	1.37684e-38	0.898351	0.713	0.293	4.243e-34	5= tNSC
B3galt2	3.21582e-38	1.05921	0.623	0.223	9.91019e-34	5= tNSC
Tnrc6b	1.24303e-37	0.869594	0.643	0.235	3.83064e-33	5= tNSC
Prpf4b	1.36978e-37	0.91861	0.762	0.332	4.22127e-33	5= tNSC
Cxcl14	1.91239e-37	0.664756	0.807	0.344	5.8934e-33	5= tNSC
Gpld1	4.1843e-37	0.732547	0.799	0.336	1.28948e-32	5= tNSC
Eva1a	5.02979e-37	1.01685	0.648	0.251	1.55003e-32	5= tNSC
Trim9	5.50889e-37	0.977427	0.775	0.334	1.69768e-32	5= tNSC
Macf1	7.79408e-37	0.939857	0.869	0.435	2.4019e-32	5= tNSC
Luzp2	8.32694e-37	0.927231	0.832	0.402	2.56611e-32	5= tNSC
Hmgcr	2.15629e-36	0.940037	0.607	0.225	6.64505e-32	5= tNSC
Chd9	3.88318e-36	0.940835	0.639	0.246	1.19668e-31	5= tNSC
Grk3	6.84366e-36	0.961454	0.635	0.233	2.10901e-31	5= tNSC
Sash1	8.21747e-36	0.884775	0.738	0.31	2.53238e-31	5= tNSC
Arhgef12	9.12585e-36	0.902877	0.668	0.262	2.81231e-31	5= tNSC
Msmo1	2.91776e-35	0.929199	0.877	0.455	8.99167e-31	5= tNSC
Cyfip1	3.03692e-35	0.776931	0.648	0.246	9.35887e-31	5= tNSC
Cadm4	5.03419e-35	0.708387	0.689	0.279	1.55139e-30	5= tNSC
Abhd3	1.58416e-34	0.63482	0.84	0.369	4.8819e-30	5= tNSC
mt.Nd4l	2.74792e-34	1.15522	0.615	0.244	8.46827e-30	5= tNSC
X4930402H24Rik	5.60355e-34	1.16688	0.611	0.236	1.72685e-29	5= tNSC
Apc	7.88352e-34	0.826245	0.635	0.249	2.42946e-29	5= tNSC
Grina	2.17445e-33	0.729752	0.816	0.365	6.70101e-29	5= tNSC
Ctsd	2.21693e-33	0.835065	0.836	0.419	6.83191e-29	5= tNSC
Acsbg1	2.3451e-33	0.523035	0.861	0.415	7.22691e-29	5= tNSC
Adgrg1	3.26501e-33	0.819104	0.787	0.357	1.00618e-28	5= tNSC
Kcnj10	9.02266e-33	0.516684	0.84	0.392	2.78051e-28	5= tNSC
Tmem176a	1.03105e-32	0.587603	0.615	0.227	3.17739e-28	5= tNSC
Rrbp1	1.68459e-32	0.732773	0.766	0.336	5.1914e-28	5= tNSC
Lfng	3.028e-32	0.549296	0.705	0.283	9.33138e-28	5= tNSC
Ptch1	3.90539e-32	0.637801	0.783	0.335	1.20352e-27	5= tNSC
Arhgap5	8.8509e-32	0.848658	0.869	0.452	2.72758e-27	5= tNSC
Ahcyl1	4.21261e-31	0.639855	0.77	0.354	1.2982e-26	5= tNSC
BC005561	4.70124e-31	1.14533	0.602	0.244	1.44878e-26	5= tNSC
Car2	4.727e-31	0.647607	0.725	0.313	1.45672e-26	5= tNSC
Cryab	6.80992e-31	0.646013	0.619	0.241	2.09861e-26	5= tNSC
Lrp1	7.89308e-31	0.832282	0.656	0.264	2.43241e-26	5= tNSC
Aplp1	3.03052e-30	0.500108	0.803	0.359	9.33916e-26	5= tNSC
Trps1	4.22941e-30	0.796631	0.648	0.276	1.30338e-25	5= tNSC
Chpt1	4.99479e-30	0.712597	0.738	0.33	1.53924e-25	5= tNSC
Itgb8	8.7516e-30	0.798345	0.623	0.254	2.69698e-25	5= tNSC
Pla2g7	4.41701e-29	0.844501	0.902	0.595	1.36119e-24	5= tNSC
Ptprz1	9.6575e-29	0.734006	0.91	0.58	2.97615e-24	5= tNSC
F3	2.31033e-28	0.784364	0.885	0.496	7.11975e-24	5= tNSC
Abr	3.90647e-28	0.611642	0.619	0.255	1.20386e-23	5= tNSC
Agpat5	4.43932e-28	0.667088	0.73	0.34	1.36807e-23	5= tNSC
Insig1	2.27582e-27	0.738965	0.602	0.252	7.0134e-23	5= tNSC
Gm2a	2.72742e-27	0.54094	0.689	0.312	8.40508e-23	5= tNSC
Klf9	3.07753e-27	0.650232	0.684	0.306	9.48401e-23	5= tNSC
Npas3	3.3625e-27	0.566057	0.615	0.249	1.03622e-22	5= tNSC
Spag9	7.40325e-27	0.655432	0.742	0.357	2.28146e-22	5= tNSC
Nptn	8.20679e-27	0.54697	0.623	0.256	2.52909e-22	5= tNSC
Dlgap1	1.06568e-26	0.620484	0.689	0.305	3.2841e-22	5= tNSC
Phyhipl	2.69304e-26	0.428009	0.84	0.41	8.29913e-22	5= tNSC
Bcan	4.55648e-26	0.640297	0.947	0.591	1.40417e-21	5= tNSC
Ttc14	6.43387e-26	0.854766	0.721	0.345	1.98273e-21	5= tNSC
Slc3a2	9.62713e-26	0.481437	0.803	0.401	2.96679e-21	5= tNSC
Emc3	2.25606e-25	0.592462	0.631	0.269	6.95249e-21	5= tNSC
Itih3	2.38386e-25	0.380702	0.861	0.404	7.34633e-21	5= tNSC
Gabrb1	2.74125e-25	0.50695	0.787	0.372	8.4477e-21	5= tNSC
Fermt2	8.96198e-25	0.474909	0.75	0.346	2.76181e-20	5= tNSC
Arhgef26	9.48355e-25	0.640892	0.631	0.282	2.92255e-20	5= tNSC
Slc38a3	1.36937e-24	0.166954	0.705	0.313	4.21999e-20	5= tNSC
Pitpnc1	2.49275e-24	0.472492	0.783	0.373	7.6819e-20	5= tNSC
Ntm	2.56645e-24	0.594906	0.848	0.426	7.90903e-20	5= tNSC
Atp2a2	2.88588e-24	0.573028	0.791	0.381	8.89341e-20	5= tNSC
Ccdc88a	3.111e-24	0.583285	0.73	0.354	9.58716e-20	5= tNSC
Kif1b	6.34482e-24	0.521603	0.807	0.412	1.95528e-19	5= tNSC
Shisa4	6.86632e-24	0.537284	0.738	0.347	2.11599e-19	5= tNSC
Prnp	9.09633e-24	0.637927	0.959	0.773	2.80322e-19	5= tNSC
Fam181b	9.73034e-24	0.36031	0.648	0.285	2.9986e-19	5= tNSC
Atp6v0b	1.54958e-23	0.490202	0.799	0.406	4.77535e-19	5= tNSC
Cox5a	1.72883e-23	0.427544	0.754	0.374	5.32773e-19	5= tNSC
Qk	1.83005e-23	0.665641	0.91	0.551	5.63968e-19	5= tNSC
Paqr7	3.55871e-23	0.499763	0.611	0.274	1.09669e-18	5= tNSC
Kidins220	3.85669e-23	0.448235	0.623	0.271	1.18851e-18	5= tNSC
Aco2	4.51007e-23	0.38677	0.668	0.3	1.38987e-18	5= tNSC
Enho	5.09637e-23	0.579222	0.82	0.416	1.57055e-18	5= tNSC
Tmem176b	6.52924e-23	0.366051	0.68	0.308	2.01212e-18	5= tNSC
Snrnp70	7.27624e-23	0.464005	0.828	0.435	2.24232e-18	5= tNSC
Phkg1	9.04414e-23	0.499412	0.709	0.336	2.78713e-18	5= tNSC
Cldn10	1.09161e-22	0.630921	0.951	0.607	3.364e-18	5= tNSC
Atp5g1	3.00861e-22	0.417696	0.648	0.299	9.27165e-18	5= tNSC
Ogt	3.23255e-22	0.452442	0.816	0.408	9.96175e-18	5= tNSC
Serpine2	6.86659e-22	0.521479	0.943	0.618	2.11608e-17	5= tNSC
Ddx17	1.16127e-21	0.455337	0.697	0.328	3.57867e-17	5= tNSC
Ctsf	1.28902e-21	0.444075	0.602	0.271	3.97237e-17	5= tNSC
Rpl9	1.5896e-21	0.37826	0.693	0.311	4.89868e-17	5= tNSC
Eno1	1.78017e-21	0.371608	0.75	0.386	5.48595e-17	5= tNSC
Ktn1	3.74468e-21	0.283113	0.705	0.338	1.154e-16	5= tNSC
Hepacam	5.69106e-21	0.488745	0.844	0.454	1.75381e-16	5= tNSC
Vcam1	6.79387e-21	0.132608	0.631	0.283	2.09367e-16	5= tNSC
Tmed5	8.29569e-21	0.302292	0.615	0.281	2.55648e-16	5= tNSC
Acsl6	9.49894e-21	0.513675	0.898	0.498	2.92729e-16	5= tNSC
Mpc1	1.56027e-20	0.280216	0.77	0.392	4.8083e-16	5= tNSC
Hadhb	2.51857e-20	0.583259	0.627	0.294	7.76148e-16	5= tNSC
Srebf1	6.51207e-20	0.265609	0.623	0.283	2.00683e-15	5= tNSC
Luc7l2	1.05685e-19	0.518691	0.717	0.365	3.25688e-15	5= tNSC
Lamp2	1.9319e-19	0.190577	0.721	0.35	5.95353e-15	5= tNSC
Rorb	2.26591e-19	0.328643	0.713	0.349	6.98286e-15	5= tNSC
Tprkb	2.41681e-19	0.341411	0.734	0.379	7.44789e-15	5= tNSC
Hacd2	9.90253e-19	0.102102	0.701	0.344	3.05166e-14	5= tNSC
Acsl3	1.09068e-18	0.489722	0.943	0.674	3.36115e-14	5= tNSC
Slco1c1	1.109e-18	0.237604	0.639	0.3	3.41761e-14	5= tNSC
Id2	1.14624e-18	0.449309	0.893	0.548	3.53237e-14	5= tNSC
Lsamp	1.49006e-18	0.42401	0.873	0.516	4.59192e-14	5= tNSC
Gpi1	1.91095e-18	0.148315	0.656	0.316	5.88899e-14	5= tNSC
Serinc1	1.94846e-18	0.300209	0.816	0.438	6.00458e-14	5= tNSC
Chd4	3.5554e-18	0.114254	0.643	0.306	1.09567e-13	5= tNSC
Hspa5	5.45162e-18	0.323454	0.758	0.402	1.68003e-13	5= tNSC
Elovl5	6.58048e-18	0.269485	0.721	0.359	2.02791e-13	5= tNSC
Plpp3	7.21056e-18	0.561294	0.955	0.639	2.22208e-13	5= tNSC
Cadm2	1.17464e-17	0.292011	0.689	0.344	3.61989e-13	5= tNSC
Sat1	1.25034e-17	0.41082	0.803	0.448	3.85317e-13	5= tNSC
Prrc2c	3.60819e-17	0.177537	0.693	0.346	1.11194e-12	5= tNSC
Nrxn1	4.32096e-17	0.47728	0.893	0.538	1.33159e-12	5= tNSC
Dag1	4.66652e-17	0.223551	0.607	0.291	1.43808e-12	5= tNSC
Paqr6	5.93417e-17	0.165801	0.664	0.316	1.82873e-12	5= tNSC
Rpl28	7.21849e-17	0.382347	0.68	0.34	2.22452e-12	5= tNSC
Son	7.72333e-17	0.534269	0.893	0.555	2.3801e-12	5= tNSC
Sdc4	2.10365e-16	0.36023	0.824	0.46	6.48281e-12	5= tNSC
Dynll1	4.23055e-16	0.277724	0.836	0.474	1.30373e-11	5= tNSC
Hnrnpu	8.60722e-16	0.222212	0.635	0.326	2.65249e-11	5= tNSC
Hmgcs1	9.03115e-16	0.370071	0.648	0.332	2.78313e-11	5= tNSC
Slc27a1	1.0043e-15	0.175296	0.668	0.343	3.09495e-11	5= tNSC
Pbxip1	1.05616e-15	0.245691	0.627	0.327	3.25477e-11	5= tNSC
Rps13	1.54188e-15	0.270448	0.635	0.311	4.7516e-11	5= tNSC
Tst	1.76697e-15	0.272221	0.66	0.33	5.44528e-11	5= tNSC
Tpi1	2.17076e-15	0.190146	0.693	0.354	6.68964e-11	5= tNSC
Slc22a17	2.17863e-15	0.121616	0.672	0.337	6.71387e-11	5= tNSC
Myo6	2.56746e-15	0.29716	0.684	0.359	7.91215e-11	5= tNSC
Mat2a	4.5196e-15	0.127355	0.713	0.369	1.3928e-10	5= tNSC
Pdia3	5.04329e-15	0.355925	0.664	0.357	1.55419e-10	5= tNSC
Timp3	9.13889e-15	0.250349	0.91	0.539	2.81633e-10	5= tNSC
Zfp36l2	1.42593e-14	0.281412	0.615	0.317	4.3943e-10	5= tNSC
Pcdh10	2.89577e-14	0.391497	0.664	0.351	8.9239e-10	5= tNSC
Fjx1	4.68696e-14	0.240045	0.75	0.411	1.44438e-09	5= tNSC
Tcf25	8.15467e-14	0.103106	0.713	0.393	2.51302e-09	5= tNSC
Slc25a5	1.03061e-13	0.162469	0.857	0.514	3.17602e-09	5= tNSC
Srrm2	2.20781e-13	0.142175	0.758	0.432	6.8038e-09	5= tNSC
Sparc	2.90585e-13	0.147798	0.922	0.549	8.95497e-09	5= tNSC
Rps23	3.39638e-13	0.108355	0.635	0.324	1.04666e-08	5= tNSC
Calr	2.42961e-12	0.142754	0.783	0.451	7.48734e-08	5= tNSC
Nfib	3.56757e-12	0.150407	0.676	0.374	1.09942e-07	5= tNSC
Gja1	2.74392e-11	0.332373	0.967	0.766	8.45594e-07	5= tNSC
Rpl15	2.90567e-11	0.10155	0.631	0.33	8.95441e-07	5= tNSC
Atp5l	3.14264e-11	0.105106	0.668	0.374	9.68468e-07	5= tNSC
Pnisr	5.37033e-11	0.152684	0.848	0.531	1.65497e-06	5= tNSC
Atraid	5.7564e-11	0.154831	0.639	0.351	1.77395e-06	5= tNSC
Pmm1	6.40459e-11	0.11276	0.734	0.419	1.9737e-06	5= tNSC
Gapdh	1.41425e-10	0.10357	0.926	0.576	4.3583e-06	5= tNSC
Fabp5	8.02294e-10	0.141134	0.832	0.528	2.47243e-05	5= tNSC
Cd81	3.48466e-09	0.269978	0.992	0.835	0.000107387	5= tNSC
Tecr	1.70443e-08	0.114049	0.84	0.508	0.000525253	5= tNSC
Actg1	3.53892e-08	0.142097	0.852	0.521	0.00109059	5= tNSC
Ntsr2	6.16397e-08	0.234675	0.963	0.704	0.00189955	5= tNSC
Sparcl1	7.01638e-08	0.100324	0.996	0.743	0.00216224	5= tNSC
mt.Co3	4.79643e-98	2.04001	0.971	0.344	1.47811e-93	6=pqNSC
mt.Atp6	2.56733e-97	1.9879	0.971	0.344	7.91173e-93	6=pqNSC
mt.Co2	2.4442e-96	2.00664	0.967	0.344	7.53229e-92	6=pqNSC
mt.Nd2	2.84786e-95	2.02021	0.962	0.344	8.77625e-91	6=pqNSC
mt.Cytb	4.19499e-95	2.01026	0.967	0.344	1.29277e-90	6=pqNSC
mt.Nd4	3.61355e-93	1.99798	0.962	0.344	1.11359e-88	6=pqNSC
mt.Co1	9.8087e-92	1.97126	0.967	0.344	3.02275e-87	6=pqNSC
mt.Nd1	7.17659e-85	1.97249	0.947	0.341	2.21161e-80	6=pqNSC
Gm42418	2.03737e-83	2.19162	0.986	0.6	6.27856e-79	6=pqNSC
Lars2	1.48159e-80	2.48031	0.833	0.316	4.56581e-76	6=pqNSC
X5031439G07Rik	2.13539e-77	2.35275	0.737	0.216	6.58062e-73	6=pqNSC
Syne1	2.53737e-73	2.02213	0.809	0.283	7.81943e-69	6=pqNSC
Macf1	1.23318e-72	1.78689	0.933	0.436	3.80029e-68	6=pqNSC
AY036118	3.76783e-71	1.6598	0.933	0.347	1.16113e-66	6=pqNSC
Itih3	3.52824e-62	1.57025	0.938	0.404	1.0873e-57	6=pqNSC
Kcnq1ot1	1.65487e-61	2.38735	0.612	0.177	5.0998e-57	6=pqNSC
Fry	5.73179e-61	1.9398	0.665	0.208	1.76637e-56	6=pqNSC
Gm26917	2.24427e-60	2.17389	0.794	0.307	6.91615e-56	6=pqNSC
Ptch1	8.11162e-59	1.72711	0.837	0.336	2.49976e-54	6=pqNSC
Malat1	3.35461e-58	1.39328	0.995	0.92	1.03379e-53	6=pqNSC
Gm3764	1.3678e-56	1.44032	0.938	0.466	4.21515e-52	6=pqNSC
X4930402H24Rik	1.11602e-55	2.12274	0.67	0.236	3.43924e-51	6=pqNSC
Grk3	1.32493e-55	2.19321	0.67	0.235	4.08305e-51	6=pqNSC
Xist	4.88727e-55	1.64686	0.818	0.375	1.50611e-50	6=pqNSC
mt.Nd3	1.51669e-54	1.81072	0.794	0.316	4.67398e-50	6=pqNSC
mt.Nd4l	2.71472e-54	1.95342	0.689	0.243	8.36596e-50	6=pqNSC
Ddhd1	1.838e-49	1.51382	0.799	0.353	5.66416e-45	6=pqNSC
Atp13a4	2.27539e-49	1.66135	0.67	0.248	7.01208e-45	6=pqNSC
mt.Nd5	2.33811e-49	1.76146	0.732	0.292	7.20536e-45	6=pqNSC
Son	2.66238e-49	1.22893	0.947	0.555	8.20465e-45	6=pqNSC
Nwd1	3.74053e-49	1.82555	0.627	0.221	1.15272e-44	6=pqNSC
Gria2	1.76695e-45	1.44532	0.828	0.378	5.44521e-41	6=pqNSC
Slc4a4	8.99661e-45	1.17794	0.962	0.487	2.77249e-40	6=pqNSC
Camk2g	5.81271e-42	1.54097	0.694	0.29	1.7913e-37	6=pqNSC
Agt	1.19518e-41	0.979983	0.967	0.406	3.68318e-37	6=pqNSC
Arhgef12	1.97503e-40	1.54102	0.656	0.267	6.08646e-36	6=pqNSC
Tnik	2.54003e-39	1.64369	0.641	0.269	7.82762e-35	6=pqNSC
Slc6a11	6.90697e-39	0.985226	0.952	0.515	2.12852e-34	6=pqNSC
Ank2	3.70505e-38	1.1926	0.785	0.377	1.14178e-33	6=pqNSC
Ncam1	8.10366e-38	1.09049	0.809	0.379	2.4973e-33	6=pqNSC
Slc6a1	7.78793e-37	1.03159	0.89	0.452	2.40001e-32	6=pqNSC
Kmt2c	6.4627e-36	1.34905	0.608	0.239	1.99161e-31	6=pqNSC
Nktr	2.05019e-35	1.42745	0.617	0.261	6.31807e-31	6=pqNSC
Dst	1.309e-34	1.41707	0.622	0.272	4.03395e-30	6=pqNSC
Mpp6	2.63655e-34	1.41146	0.603	0.238	8.12504e-30	6=pqNSC
Fgfr3	1.41017e-33	0.951609	0.823	0.394	4.34574e-29	6=pqNSC
Atp1a2	3.47088e-33	0.839304	0.995	0.829	1.06962e-28	6=pqNSC
Neat1	6.01806e-33	1.21312	0.789	0.414	1.85458e-28	6=pqNSC
Prpf4b	1.81869e-32	1.19275	0.718	0.339	5.60465e-28	6=pqNSC
Slc7a10	7.80769e-32	0.950975	0.866	0.45	2.4061e-27	6=pqNSC
Spag9	9.19827e-32	1.04142	0.746	0.361	2.83463e-27	6=pqNSC
Trim9	1.90733e-31	1.29447	0.708	0.342	5.87782e-27	6=pqNSC
Ddx17	3.15317e-31	1.13674	0.689	0.332	9.71711e-27	6=pqNSC
Atp2a2	5.44571e-31	1.01065	0.785	0.386	1.6782e-26	6=pqNSC
Lrp1	1.63502e-30	1.36494	0.608	0.271	5.03864e-26	6=pqNSC
Nrcam	2.36418e-29	1.14545	0.699	0.332	7.28568e-25	6=pqNSC
Ccdc88a	8.19697e-29	0.972339	0.718	0.359	2.52606e-24	6=pqNSC
Phkg1	4.71132e-28	0.974505	0.708	0.34	1.45189e-23	6=pqNSC
Qk	1.52615e-27	0.775476	0.938	0.553	4.70314e-23	6=pqNSC
Snrnp70	9.31745e-27	0.853677	0.804	0.44	2.87136e-22	6=pqNSC
Pnisr	1.52388e-25	0.693883	0.89	0.532	4.69614e-21	6=pqNSC
Appl2	1.59019e-25	1.00525	0.622	0.296	4.9005e-21	6=pqNSC
Ntm	2.12434e-24	0.801102	0.799	0.433	6.54657e-20	6=pqNSC
Tril	5.998e-24	0.727065	0.799	0.397	1.8484e-19	6=pqNSC
Selenop	9.04935e-24	1.10012	0.636	0.295	2.78874e-19	6=pqNSC
Gpld1	2.29525e-23	0.659273	0.708	0.346	7.07327e-19	6=pqNSC
Slc7a11	2.64351e-23	0.907471	0.608	0.289	8.1465e-19	6=pqNSC
Kif1b	3.35036e-22	0.742593	0.761	0.419	1.03248e-17	6=pqNSC
Slc39a12	4.63157e-22	0.558947	0.751	0.378	1.42731e-17	6=pqNSC
Luc7l2	3.34402e-21	0.990714	0.67	0.372	1.03053e-16	6=pqNSC
Plp1	7.62071e-21	0.305985	0.986	0.597	2.34847e-16	6=pqNSC
Sash1	8.75025e-21	0.965876	0.612	0.322	2.69657e-16	6=pqNSC
Nrxn1	1.39205e-20	0.666857	0.88	0.543	4.28987e-16	6=pqNSC
Arhgap5	5.08159e-20	0.724623	0.809	0.46	1.56599e-15	6=pqNSC
Dtna	5.16169e-20	0.663722	0.761	0.435	1.59068e-15	6=pqNSC
Ttc14	8.68629e-20	0.862594	0.641	0.353	2.67685e-15	6=pqNSC
Pitpnc1	3.50602e-18	0.676295	0.675	0.384	1.08045e-13	6=pqNSC
Rrbp1	9.20101e-17	0.593504	0.641	0.348	2.83548e-12	6=pqNSC
Arglu1	1.14808e-16	0.513278	0.718	0.418	3.53802e-12	6=pqNSC
Gjb6	1.78036e-16	0.462496	0.737	0.399	5.48653e-12	6=pqNSC
Myo6	1.08744e-15	0.602338	0.646	0.365	3.35115e-11	6=pqNSC
Cadm2	7.87016e-15	0.512751	0.627	0.352	2.42535e-10	6=pqNSC
Srrm2	1.19095e-14	0.499608	0.727	0.438	3.67015e-10	6=pqNSC
Prrc2c	3.35867e-14	0.505249	0.617	0.354	1.03504e-09	6=pqNSC
Bcan	1.28928e-13	0.485571	0.914	0.597	3.97318e-09	6=pqNSC
Ptprz1	4.86769e-13	0.511852	0.914	0.583	1.50008e-08	6=pqNSC
Ahcyl1	9.37004e-13	0.417046	0.612	0.367	2.88757e-08	6=pqNSC
Kcnj10	2.15712e-12	0.190598	0.694	0.406	6.64761e-08	6=pqNSC
Tcf25	2.92683e-12	0.350081	0.651	0.4	9.0196e-08	6=pqNSC
Nfib	4.1207e-12	0.497585	0.622	0.381	1.26988e-07	6=pqNSC
Atp1b2	4.70814e-12	0.351855	0.938	0.632	1.45091e-07	6=pqNSC
Aqp4	5.56202e-12	0.346404	0.794	0.452	1.71405e-07	6=pqNSC
Ogt	5.60286e-12	0.584889	0.665	0.421	1.72663e-07	6=pqNSC
Tprkb	1.67631e-11	0.279645	0.646	0.387	5.1659e-07	6=pqNSC
Gabrb1	2.33919e-11	0.455781	0.627	0.386	7.20869e-07	6=pqNSC
Srsf5	9.28209e-11	0.359039	0.641	0.399	2.86046e-06	6=pqNSC
Adgrg1	1.01132e-10	0.387258	0.632	0.371	3.11657e-06	6=pqNSC
Luc7l3	1.12056e-10	0.101703	0.727	0.471	3.45323e-06	6=pqNSC
Ddx5	6.02152e-10	0.349611	0.852	0.58	1.85565e-05	6=pqNSC
Zbtb20	3.37664e-09	0.287019	0.842	0.589	0.000104058	6=pqNSC
Phyhipl	8.23073e-09	0.214639	0.656	0.426	0.000253647	6=pqNSC
Luzp2	6.30415e-08	0.15699	0.66	0.417	0.00194275	6=pqNSC
Ctsd	8.81849e-08	0.307748	0.67	0.433	0.00271759	6=pqNSC
Tmsb4x	4.0479e-07	0.154015	0.866	0.588	0.0124744	6=pqNSC
Timp3	6.54279e-07	0.117857	0.78	0.55	0.0201629	6=pqNSC
Lsamp	2.01608e-06	0.131827	0.766	0.526	0.0621297	6=pqNSC
Plpp3	1.91919e-05	0.247274	0.967	0.642	0.591436	6=pqNSC
Ntsr2	4.76605e-05	0.197809	0.967	0.707	1	6=pqNSC
Gpr37l1	0.000550132	0.114935	0.967	0.689	1	6=pqNSC
Sat1	0.00128332	0.168603	0.603	0.464	1	6=pqNSC
mt.Nd1	1.17972e-61	1.55535	0.982	0.347	3.63554e-57	7=qNSC
mt.Nd2	3.39997e-60	1.54518	0.994	0.35	1.04777e-55	7=qNSC
mt.Co2	4.25948e-59	1.50548	0.994	0.35	1.31264e-54	7=qNSC
mt.Atp6	4.66335e-59	1.49502	0.994	0.351	1.43711e-54	7=qNSC
mt.Co3	7.43819e-59	1.444	0.994	0.351	2.29223e-54	7=qNSC
mt.Nd4	1.63791e-58	1.50143	0.994	0.35	5.04755e-54	7=qNSC
mt.Cytb	4.00214e-57	1.47535	0.994	0.35	1.23334e-52	7=qNSC
mt.Co1	4.18225e-57	1.45141	0.994	0.35	1.28885e-52	7=qNSC
AY036118	9.20109e-49	1.42031	0.94	0.354	2.8355e-44	7=qNSC
mt.Nd3	1.53327e-48	1.59656	0.85	0.32	4.72507e-44	7=qNSC
Selenok	6.2124e-48	1.78087	0.76	0.271	1.91448e-43	7=qNSC
Malat1	5.82093e-47	1.36247	1	0.92	1.79384e-42	7=qNSC
mt.Nd5	5.97872e-43	1.62762	0.784	0.295	1.84246e-38	7=qNSC
X5031439G07Rik	1.32787e-38	1.67829	0.665	0.225	4.0921e-34	7=qNSC
X2310022B05Rik	6.05319e-37	1.85009	0.659	0.242	1.86541e-32	7=qNSC
mt.Nd4l	9.98805e-37	1.69969	0.659	0.25	3.07802e-32	7=qNSC
Selenop	1.64738e-35	1.45198	0.754	0.294	5.07674e-31	7=qNSC
Grk3	1.51235e-34	1.61552	0.653	0.241	4.66059e-30	7=qNSC
Selenof	5.62105e-34	1.59883	0.647	0.238	1.73224e-29	7=qNSC
Gm42418	1.13104e-33	1.0225	1	0.604	3.48554e-29	7=qNSC
Arxes2	3.30436e-31	0.902388	0.754	0.301	1.0183e-26	7=qNSC
Agt	9.97926e-31	0.865298	0.964	0.412	3.07531e-26	7=qNSC
Ptch1	1.44602e-29	0.977804	0.79	0.344	4.4562e-25	7=qNSC
Son	6.33642e-28	0.999241	0.946	0.56	1.95269e-23	7=qNSC
Macf1	1.67885e-26	0.897969	0.904	0.443	5.17371e-22	7=qNSC
Ntm	2.749e-26	0.874501	0.868	0.434	8.4716e-22	7=qNSC
Slc6a1	3.82742e-26	0.772471	0.952	0.454	1.1795e-21	7=qNSC
Xist	1.75326e-25	1.16264	0.749	0.384	5.40303e-21	7=qNSC
Aqp4	2.44545e-25	0.840901	0.934	0.449	7.53615e-21	7=qNSC
Gm26917	4.5555e-25	1.24957	0.701	0.317	1.40387e-20	7=qNSC
Gria2	7.36392e-25	0.877222	0.838	0.383	2.26934e-20	7=qNSC
Nrcam	1.31655e-24	0.910355	0.743	0.334	4.05721e-20	7=qNSC
Slc4a4	4.00522e-24	0.844915	0.964	0.493	1.23429e-19	7=qNSC
Tril	2.04269e-23	0.727298	0.862	0.398	6.29495e-19	7=qNSC
Gm3764	5.1696e-23	0.868627	0.916	0.473	1.59311e-18	7=qNSC
Gpr37l1	2.03271e-22	0.742501	0.988	0.691	6.26421e-18	7=qNSC
Eva1a	3.24674e-22	0.949089	0.611	0.262	1.00055e-17	7=qNSC
S100b	3.94727e-22	0.68626	0.647	0.284	1.21643e-17	7=qNSC
Slc39a12	4.88373e-22	0.635007	0.82	0.379	1.50502e-17	7=qNSC
Atp2a2	4.90323e-22	0.887213	0.784	0.391	1.51103e-17	7=qNSC
Ncam1	6.41992e-22	0.751317	0.784	0.385	1.97843e-17	7=qNSC
Rpl9	1.60092e-21	0.890004	0.689	0.32	4.93356e-17	7=qNSC
Slc6a11	4.03668e-21	0.634938	0.988	0.518	1.24398e-16	7=qNSC
Ank2	5.92529e-21	0.816872	0.778	0.382	1.826e-16	7=qNSC
Camk2g	9.59304e-21	0.992587	0.635	0.298	2.95629e-16	7=qNSC
Slc7a10	1.15917e-20	0.652978	0.922	0.452	3.5722e-16	7=qNSC
Plpp3	1.27486e-20	0.745577	0.994	0.644	3.92874e-16	7=qNSC
Itih3	2.81781e-20	0.622638	0.838	0.415	8.68364e-16	7=qNSC
Luc7l2	4.39402e-20	0.754514	0.754	0.371	1.3541e-15	7=qNSC
Lars2	7.24436e-20	0.65479	0.719	0.327	2.23249e-15	7=qNSC
Cnp	4.11507e-19	0.547104	0.754	0.375	1.26814e-14	7=qNSC
Qk	4.52284e-19	0.619169	0.964	0.557	1.3938e-14	7=qNSC
Htra1	6.4172e-19	0.702852	0.928	0.517	1.97759e-14	7=qNSC
Timp4	6.83986e-19	0.668984	0.629	0.292	2.10784e-14	7=qNSC
Fgfr3	7.90219e-19	0.694107	0.79	0.4	2.43522e-14	7=qNSC
Ddhd1	1.34162e-18	0.705969	0.737	0.362	4.13448e-14	7=qNSC
Prpf4b	2.42257e-18	0.93267	0.665	0.346	7.46563e-14	7=qNSC
Adgrg1	4.61591e-18	0.66739	0.737	0.369	1.42249e-13	7=qNSC
Cadm2	1.90503e-17	0.755351	0.689	0.352	5.87074e-13	7=qNSC
Paqr7	3.04463e-17	0.450651	0.605	0.282	9.38263e-13	7=qNSC
Rps23	3.94754e-17	0.58368	0.683	0.329	1.21651e-12	7=qNSC
Nrxn1	4.10092e-17	0.622861	0.928	0.544	1.26378e-12	7=qNSC
Pla2g7	6.80923e-17	0.648916	0.982	0.598	2.0984e-12	7=qNSC
Arhgap5	7.78366e-17	0.617506	0.856	0.462	2.39869e-12	7=qNSC
Atp6v0b	9.15238e-17	0.598127	0.76	0.416	2.82049e-12	7=qNSC
Ptprz1	1.00246e-16	0.624777	0.976	0.584	3.08927e-12	7=qNSC
Klf9	1.12762e-16	0.722105	0.641	0.316	3.47497e-12	7=qNSC
Snrnp70	1.14354e-16	0.61376	0.802	0.445	3.52405e-12	7=qNSC
Spag9	1.91306e-16	0.687638	0.707	0.368	5.89547e-12	7=qNSC
Abhd3	2.99223e-16	0.478412	0.737	0.384	9.22117e-12	7=qNSC
Phkg1	4.00602e-16	0.838512	0.653	0.347	1.23453e-11	7=qNSC
Rrbp1	4.11448e-16	0.688623	0.671	0.35	1.26796e-11	7=qNSC
Ftl1	4.36139e-16	0.611885	0.671	0.35	1.34405e-11	7=qNSC
Paqr6	7.10792e-16	0.497233	0.647	0.324	2.19045e-11	7=qNSC
F3	1.02621e-15	0.429565	0.904	0.503	3.16246e-11	7=qNSC
Rpl28	1.39248e-15	0.677785	0.683	0.347	4.29122e-11	7=qNSC
Syne1	1.66173e-15	0.722341	0.611	0.299	5.12096e-11	7=qNSC
Pcdh10	1.99808e-15	0.577846	0.689	0.357	6.15747e-11	7=qNSC
Car2	4.20348e-15	0.328798	0.659	0.325	1.29539e-10	7=qNSC
Cxcl14	4.35305e-15	0.374397	0.713	0.359	1.34148e-10	7=qNSC
Shisa4	4.74816e-15	0.653023	0.683	0.359	1.46324e-10	7=qNSC
Ogt	8.5795e-15	0.570169	0.749	0.42	2.64394e-10	7=qNSC
Nnat	1.01316e-14	0.470568	0.772	0.429	3.12224e-10	7=qNSC
Cldn10	1.07982e-14	0.477316	0.94	0.615	3.32768e-10	7=qNSC
Rpl27a	1.17838e-14	0.639996	0.695	0.367	3.63141e-10	7=qNSC
Agpat5	1.27753e-14	0.36626	0.689	0.351	3.93696e-10	7=qNSC
Ddx17	2.47075e-14	0.601617	0.647	0.339	7.61412e-10	7=qNSC
Ccdc88a	2.73597e-14	0.611859	0.689	0.365	8.43143e-10	7=qNSC
Tlcd1	3.02623e-14	0.560115	0.629	0.33	9.32594e-10	7=qNSC
Tmem176b	4.39154e-14	0.307409	0.641	0.318	1.35334e-09	7=qNSC
Atp1a2	5.92518e-14	0.455111	1	0.83	1.82596e-09	7=qNSC
Fau	1.20791e-13	0.643567	0.635	0.333	3.7224e-09	7=qNSC
Zfp36l2	6.87921e-13	0.505858	0.617	0.323	2.11997e-08	7=qNSC
Gpld1	6.9948e-13	0.366817	0.671	0.352	2.15559e-08	7=qNSC
Grina	9.0009e-13	0.454037	0.707	0.381	2.77381e-08	7=qNSC
Ahcyl1	1.18843e-12	0.196874	0.695	0.366	3.66239e-08	7=qNSC
Sash1	1.28988e-12	0.563785	0.611	0.326	3.97502e-08	7=qNSC
Rpl19	1.77074e-12	0.43612	0.695	0.366	5.45688e-08	7=qNSC
Slc3a2	1.83972e-12	0.248228	0.731	0.413	5.66947e-08	7=qNSC
Chpt1	3.56691e-12	0.641699	0.629	0.345	1.09921e-07	7=qNSC
Fjx1	5.09426e-12	0.440568	0.749	0.418	1.5699e-07	7=qNSC
Aplp1	8.56184e-12	0.253818	0.689	0.374	2.6385e-07	7=qNSC
Csnk1a1	1.07538e-11	0.343027	0.623	0.338	3.31398e-07	7=qNSC
Phyhipl	1.14337e-11	0.265316	0.749	0.424	3.52352e-07	7=qNSC
Gjb6	1.15709e-11	0.2252	0.76	0.402	3.56579e-07	7=qNSC
Rpl15	1.19556e-11	0.599324	0.617	0.337	3.68436e-07	7=qNSC
Arglu1	1.85538e-11	0.42305	0.707	0.422	5.71772e-07	7=qNSC
Hes5	2.21452e-11	0.612605	0.671	0.381	6.82448e-07	7=qNSC
Jund	2.82394e-11	0.453502	0.623	0.344	8.70254e-07	7=qNSC
Cd81	3.3095e-11	0.368335	1	0.838	1.01989e-06	7=qNSC
Rps27a	3.95206e-11	0.281705	0.713	0.396	1.21791e-06	7=qNSC
Gabrb1	3.99696e-11	0.409403	0.701	0.385	1.23174e-06	7=qNSC
Pdia3	1.29383e-10	0.306364	0.659	0.364	3.98721e-06	7=qNSC
Atraid	1.72066e-10	0.173742	0.641	0.358	5.30257e-06	7=qNSC
Pnisr	1.99167e-10	0.259066	0.874	0.537	6.13774e-06	7=qNSC
Ctsd	2.03692e-10	0.338963	0.754	0.432	6.27719e-06	7=qNSC
Hmgb1	2.03737e-10	0.214982	0.623	0.334	6.27857e-06	7=qNSC
Prrc2c	2.3823e-10	0.276732	0.623	0.357	7.34154e-06	7=qNSC
Ntsr2	2.93434e-10	0.380049	0.988	0.709	9.04276e-06	7=qNSC
Enho	2.95846e-10	0.391585	0.731	0.429	9.11707e-06	7=qNSC
Msmo1	3.45545e-10	0.355852	0.814	0.467	1.06486e-05	7=qNSC
Pbx1	3.94511e-10	0.189597	0.689	0.387	1.21576e-05	7=qNSC
Pnn	4.0078e-10	0.193776	0.629	0.364	1.23508e-05	7=qNSC
Dtna	5.4732e-10	0.376292	0.725	0.441	1.68668e-05	7=qNSC
Rpl13	9.32057e-10	0.199361	0.814	0.477	2.87232e-05	7=qNSC
Luzp2	1.11863e-09	0.234639	0.719	0.417	3.44727e-05	7=qNSC
Sdc4	1.17597e-09	0.248622	0.766	0.471	3.624e-05	7=qNSC
Myo6	1.34585e-09	0.247783	0.635	0.369	4.14752e-05	7=qNSC
Trim9	1.40824e-09	0.418963	0.629	0.351	4.33977e-05	7=qNSC
Serinc1	1.50839e-09	0.290423	0.737	0.45	4.64841e-05	7=qNSC
Bcan	1.97594e-09	0.377947	0.958	0.598	6.08927e-05	7=qNSC
Sat1	2.41403e-09	0.246814	0.76	0.458	7.43931e-05	7=qNSC
Rbm39	4.27409e-09	0.286534	0.802	0.518	0.000131715	7=qNSC
Actg1	6.14774e-09	0.126049	0.886	0.527	0.000189455	7=qNSC
Tpt1	8.34039e-09	0.275274	0.844	0.546	0.000257026	7=qNSC
Tprkb	1.09972e-08	0.170464	0.665	0.39	0.000338899	7=qNSC
Rps8	1.88876e-08	0.200712	0.749	0.446	0.000582058	7=qNSC
Hspa5	1.99703e-08	0.268035	0.677	0.414	0.000615425	7=qNSC
Lsamp	5.53543e-08	0.191108	0.868	0.524	0.00170585	7=qNSC
Kif1b	5.76273e-08	0.23463	0.695	0.426	0.0017759	7=qNSC
Atp1b2	7.78175e-08	0.267691	0.964	0.634	0.0023981	7=qNSC
Cox5a	1.53551e-07	0.110671	0.635	0.388	0.00473197	7=qNSC
Pitpnc1	1.9719e-07	0.133791	0.641	0.389	0.00607682	7=qNSC
Mat2a	2.11458e-07	0.32281	0.605	0.382	0.0065165	7=qNSC
Rpl18	2.16434e-07	0.280701	0.629	0.38	0.00666983	7=qNSC
Neat1	2.33655e-07	0.192949	0.707	0.423	0.00720055	7=qNSC
Atp5l	3.59904e-07	0.124788	0.623	0.383	0.0110912	7=qNSC
Rpl30	7.13125e-07	0.145295	0.635	0.389	0.0219764	7=qNSC
Tmed10	8.16586e-07	0.132579	0.683	0.446	0.0251647	7=qNSC
Gja1	9.19021e-07	0.197817	0.988	0.77	0.0283215	7=qNSC
Sparc	1.07941e-06	0.107887	0.856	0.56	0.033264	7=qNSC
Ddx5	2.45568e-06	0.187381	0.892	0.582	0.0756767	7=qNSC
Rpl6	3.26476e-06	0.130789	0.605	0.382	0.10061	7=qNSC
Mfge8	4.00203e-06	0.292697	0.856	0.627	0.123331	7=qNSC
Tmem47	9.00091e-06	0.124283	0.802	0.533	0.277381	7=qNSC
Calr	1.27906e-05	0.176333	0.713	0.462	0.394167	7=qNSC
Id2	1.92831e-05	0.152025	0.826	0.559	0.594246	7=qNSC
Rsrp1	2.47107e-05	0.108075	0.886	0.606	0.76151	7=qNSC
Glud1	2.72765e-05	0.132209	0.79	0.52	0.840581	7=qNSC
Acsl3	6.38443e-05	0.130344	0.928	0.681	1	7=qNSC
Tpt1	1.34582e-15	1.57267	0.806	0.555	4.14742e-11	8=tNSC
Prdx6	2.67577e-10	0.814986	0.97	0.812	8.24591e-06	8=tNSC
Plp1	2.9715e-10	1.12885	0.91	0.614	9.15726e-06	8=tNSC
Actg1	1.50824e-09	1.22018	0.806	0.538	4.64795e-05	8=tNSC
Sumo2	2.80539e-09	1.3632	0.612	0.327	8.64537e-05	8=tNSC
Pebp1	1.40268e-07	1.20342	0.627	0.375	0.00432264	8=tNSC
Cpe	1.71091e-07	0.549653	0.985	0.95	0.0052725	8=tNSC
Rps5	1.82831e-07	1.22385	0.731	0.486	0.0056343	8=tNSC
Ywhaq	3.36679e-07	1.16173	0.642	0.367	0.0103754	8=tNSC
Cspg5	7.18843e-07	0.763778	0.791	0.695	0.0221526	8=tNSC
Hsp90aa1	9.20476e-07	1.23018	0.657	0.491	0.0283663	8=tNSC
Gnas	1.24503e-06	0.921127	0.776	0.63	0.038368	8=tNSC
Dbi	1.42195e-06	0.520685	0.985	0.909	0.0438203	8=tNSC
Tuba1a	8.33298e-06	0.841406	0.851	0.715	0.256797	8=tNSC
Rps4x	1.23149e-05	0.898089	0.672	0.468	0.379507	8=tNSC
Actb	1.37448e-05	0.623995	0.881	0.823	0.423574	8=tNSC
Ptma	1.80835e-05	0.964468	0.657	0.562	0.55728	8=tNSC
Rps26	5.57687e-05	1.12077	0.612	0.413	1	8=tNSC
H3f3a	6.35586e-05	1.00282	0.657	0.549	1	8=tNSC
Rps3	0.000160123	0.873841	0.627	0.459	1	8=tNSC
Rps24	0.000162343	1.01458	0.642	0.522	1	8=tNSC
Ywhae	0.000179041	0.610137	0.687	0.51	1	8=tNSC
Cst3	0.000605158	0.258383	1	0.999	1	8=tNSC
H3f3b	0.000745183	0.741236	0.672	0.578	1	8=tNSC
Itm2b	0.000902508	0.397172	0.881	0.847	1	8=tNSC
Rps19	0.00108752	0.82775	0.612	0.462	1	8=tNSC
Phgdh	0.00116437	0.878776	0.627	0.508	1	8=tNSC
Ppia	0.00157295	0.49211	0.716	0.591	1	8=tNSC
Gpm6b	0.00184338	0.584446	0.716	0.702	1	8=tNSC
Fth1	0.00367853	0.425635	0.91	0.896	1	8=tNSC
Cd9	0.00391953	0.6622	0.642	0.597	1	8=tNSC
Ctsl	0.00537752	0.636562	0.627	0.494	1	8=tNSC
Hsp90ab1	0.00608891	0.52238	0.716	0.677	1	8=tNSC
Gstm1	0.0073221	0.373535	0.791	0.716	1	8=tNSC
Rpl8	0.00754478	0.627667	0.612	0.524	1	8=tNSC
Prdx1	0.00840398	0.347008	0.746	0.61	1	8=tNSC
Chchd2	0.00858215	0.503503	0.731	0.69	1	8=tNSC
Rn45s	0	7.59535	1	0.007	0	9=pqNSC
Sfrs18	1.01561e-223	6.31412	0.765	0.006	3.1298e-219	9=pqNSC
D4Wsu53e	1.23906e-175	6.62604	0.647	0.006	3.81842e-171	9=pqNSC
Gbas	3.98871e-26	5.05737	0.706	0.068	1.2292e-21	9=pqNSC
Khsrp	2.63299e-23	2.62073	0.647	0.058	8.1141e-19	9=pqNSC
Lancl1	1.54888e-19	0.788526	0.647	0.063	4.7732e-15	9=pqNSC
Ppap2b	2.42548e-17	2.89718	1	0.2	7.47459e-13	9=pqNSC
Nme7	8.20203e-16	0.570953	0.647	0.077	2.52762e-11	9=pqNSC
Notch2	1.81031e-15	4.42147	0.706	0.126	5.57882e-11	9=pqNSC
Pan3	1.10706e-14	4.86558	0.647	0.093	3.41163e-10	9=pqNSC
Smg1	1.34694e-12	2.50699	0.647	0.102	4.15087e-08	9=pqNSC
Clasp2	1.53595e-10	2.90409	0.941	0.273	4.73333e-06	9=pqNSC
Ptprs	1.85293e-09	3.29109	0.765	0.207	5.71018e-05	9=pqNSC
Dctn4	2.84987e-09	2.51298	0.706	0.163	8.78245e-05	9=pqNSC
Nfia	2.85463e-09	3.2559	0.941	0.368	8.79711e-05	9=pqNSC
Gja1	7.18034e-09	3.02918	1	0.779	0.000221277	9=pqNSC
Arglu1	7.60365e-09	3.46543	0.882	0.433	0.000234322	9=pqNSC
Kdelr2	9.09669e-09	2.75451	0.706	0.171	0.000280333	9=pqNSC
Sorbs1	2.19302e-08	4.34324	0.706	0.216	0.000675824	9=pqNSC
Pdcd4	3.34189e-08	2.26481	0.647	0.17	0.00102987	9=pqNSC
Ppp1cb	6.82512e-08	4.00753	0.706	0.208	0.0021033	9=pqNSC
Sfpq	9.98552e-08	2.56792	0.824	0.296	0.00307724	9=pqNSC
Spry2	1.4438e-07	3.57432	0.706	0.192	0.00444935	9=pqNSC
Abcc5	1.77356e-07	3.16975	0.765	0.235	0.00546558	9=pqNSC
Magi1	2.31214e-07	2.51767	0.647	0.174	0.00712533	9=pqNSC
Ywhaz	1.70484e-06	2.11007	0.824	0.274	0.0525381	9=pqNSC
Cbx3	3.15103e-06	0.676492	0.824	0.266	0.0971053	9=pqNSC
Actb	3.32377e-06	1.53778	1	0.824	0.102429	9=pqNSC
Nufip2	2.9756e-05	4.11173	0.647	0.198	0.91699	9=pqNSC
Hnrnpl	8.54347e-05	0.458457	0.765	0.256	1	9=pqNSC
Malat1	0.000134853	0.980806	1	0.924	1	9=pqNSC
Luc7l3	0.000355498	2.74803	0.824	0.484	1	9=pqNSC
Skp1a	0.000503031	0.793525	0.765	0.293	1	9=pqNSC
Sdc4	0.000553171	3.33094	0.765	0.483	1	9=pqNSC
Slc1a2	0.00247397	0.845871	1	0.868	1	9=pqNSC
Hnrnpa2b1	0.00311693	2.10224	0.882	0.675	1	9=pqNSC
Ktn1	0.00611519	0.684579	0.647	0.361	1	9=pqNSC
Leng8	0.00894031	0.180204	0.706	0.29	1	9=pqNSC
