# Supplementary material for: Embracing the heterogeneity of neural stem cells in the subventricular zone
Source: Stem Cell Reports. 2025 Mar 20;20(9):102452. doi: 10.1016/j.stemcr.2025.102452 (PMC12447326; doi:10.1016/j.stemcr.2025.102452)
Supplement: Table S4. List of differentially expressed genes between cluster 1 and cluster 2 — Differential gene expression was tested with Bonferroni corrected Wilcoxon rank-sum test. Genes were considered significant when adjusted P-value <0.01. [file mmc4.xlsx]

## Sheet: Sheet 1
Gene	p_val	avg_log2FC	pct.1	pct.2	p_val_adj
Agt	0	4.85436	0.882	0.094	0
Slc6a11	0	3.55612	0.904	0.258	0
Itih3	0	3.65688	0.771	0.173	0
S100a6	4.62226e-153	-3.51326	0.164	0.548	1.42444e-148
Igfbp5	9.55364e-138	-3.15447	0.151	0.519	2.94415e-133
Id4	1.81238e-117	-2.53231	0.216	0.535	5.5852e-113
Ddah1	4.37084e-76	-2.27095	0.288	0.513	1.34696e-71
Pantr1	2.91435e-59	-1.76619	0.321	0.514	8.98115e-55
Prdx6	2.58471e-182	-1.55557	0.74	0.873	7.9653e-178
Rpl41	1.35357e-60	-1.54553	0.548	0.645	4.17129e-56
Phgdh	2.94002e-47	-1.46691	0.446	0.559	9.06026e-43
Dbi	3.28049e-205	-1.46137	0.865	0.945	1.01095e-200
Rps3	1.20299e-30	-1.45836	0.413	0.501	3.70727e-26
Rps5	2.0997e-39	-1.45443	0.425	0.541	6.47065e-35
Rpl14	6.91974e-31	-1.43829	0.418	0.503	2.13246e-26
Cpe	2.822e-240	-1.42999	0.909	0.983	8.69656e-236
Rps15	2.55263e-32	-1.38134	0.447	0.529	7.86643e-28
Rps21	1.20701e-34	-1.37647	0.449	0.544	3.71963e-30
Rps9	3.74375e-36	-1.36741	0.524	0.581	1.15371e-31
Rpl32	2.2405e-22	-1.30542	0.451	0.5	6.90454e-18
Rplp1	1.66068e-57	-1.30412	0.607	0.673	5.11771e-53
Fxyd1	8.8105e-85	-1.30041	0.63	0.759	2.71513e-80
Rps4x	5.12697e-28	-1.29396	0.426	0.507	1.57998e-23
Rps14	1.87469e-40	-1.27434	0.571	0.618	5.77722e-36
Cd9	2.03054e-58	-1.25745	0.536	0.647	6.25752e-54
S100a16	1.45517e-26	-1.2511	0.444	0.511	4.4844e-22
Gstm1	1.06888e-100	-1.21541	0.64	0.777	3.29397e-96
Eef1a1	1.91514e-39	-1.20551	0.596	0.637	5.9019e-35
Rpl8	4.30823e-27	-1.19829	0.498	0.547	1.32767e-22
S100a1	1.53542e-29	-1.17657	0.458	0.542	4.7317e-25
Tspan7	2.71278e-76	-1.12094	0.63	0.738	8.35998e-72
Mt2	1.88994e-105	-1.10647	0.759	0.852	5.82423e-101
Prdx2	8.86748e-22	-1.08535	0.453	0.512	2.73269e-17
Hsp90aa1	1.39012e-10	-1.05591	0.502	0.489	4.28393e-06
Ptn	4.91819e-101	-1.02905	0.811	0.852	1.51564e-96
Cspg5	7.41998e-59	-1.02239	0.671	0.717	2.28661e-54
Ywhae	1.14716e-24	-1.01304	0.48	0.539	3.53521e-20
Gpm6b	3.595e-50	-1.01293	0.703	0.702	1.10787e-45
Rps24	2.27258e-13	-0.973954	0.531	0.519	7.0034e-09
Mt3	4.97005e-65	-0.947998	0.772	0.794	1.53162e-60
Prdx1	5.63406e-31	-0.913579	0.59	0.63	1.73625e-26
Ptma	3.52266e-08	-0.873817	0.602	0.535	0.00108558
Gnas	1.22295e-30	-0.851645	0.618	0.644	3.76878e-26
Chchd2	7.28557e-39	-0.844496	0.676	0.701	2.2452e-34
Fth1	3.20639e-97	-0.833135	0.873	0.914	9.88113e-93
Tuba1a	1.57339e-23	-0.810625	0.735	0.705	4.8487e-19
Dclk1	6.07841e-08	-0.788051	0.525	0.508	0.00187318
Hsp90ab1	3.45518e-20	-0.786517	0.688	0.67	1.06478e-15
Ubb	2.73968e-33	-0.763617	0.709	0.709	8.44287e-29
Arl6ip1	5.02156e-07	-0.727293	0.541	0.511	0.015475
Clu	3.57531e-65	-0.719232	0.958	0.943	1.1018e-60
Calm1	1.31811e-15	-0.684284	0.647	0.637	4.06202e-11
Gstm5	2.03254e-15	-0.674436	0.639	0.615	6.26366e-11
Tcf4	3.49468e-06	-0.673493	0.599	0.538	0.107696
Mt1	6.24576e-81	-0.662131	0.953	0.955	1.92476e-76
Itm2b	1.75847e-54	-0.661524	0.835	0.857	5.41909e-50
Cst3	4.9515e-97	-0.652419	0.999	1	1.5259e-92
Sox9	3.98711e-06	-0.645936	0.571	0.535	0.122871
Ldhb	9.77233e-28	-0.623586	0.732	0.717	3.01154e-23
Zbtb20	8.83183e-06	-0.609527	0.639	0.576	0.272171
Actb	2.95627e-32	-0.57265	0.823	0.826	9.11034e-28
H3f3b	7.6996e-07	-0.571817	0.614	0.553	0.0237279
Aldoc	1.54004e-31	-0.537498	0.922	0.905	4.74593e-27
Laptm4a	5.12042e-20	-0.484901	0.725	0.717	1.57796e-15
Scg3	4.40811e-06	-0.481163	0.686	0.604	0.135845
Eif1	1.27289e-10	-0.472959	0.712	0.644	3.92267e-06
Rps27a	1.57151e-08	-0.412038	0.515	0.329	0.000484292
Cox8a	1.51927e-12	-0.392361	0.694	0.663	4.68193e-08
Glul	1.11382e-08	-0.324904	0.755	0.672	0.000343246
Cox4i1	4.14664e-10	-0.305407	0.744	0.698	1.27787e-05
Sfxn5	1.01459e-08	-0.150519	0.524	0.357	0.000312666
Ckb	8.27988e-06	-0.113005	0.94	0.931	0.255161
Calr	7.90668e-13	0.103916	0.573	0.396	2.4366e-08
Glud1	1.483e-10	0.111833	0.636	0.453	4.57016e-06
Mdk	4.4702e-08	0.136968	0.504	0.364	0.00137758
Cmtm5	4.85634e-11	0.137832	0.623	0.436	1.49658e-06
Cox7b	8.57261e-06	0.139226	0.564	0.43	0.264182
Sat1	2.14727e-14	0.139286	0.574	0.393	6.61723e-10
Ctsl	8.49789e-10	0.149165	0.587	0.426	2.61879e-05
Ctsb	1.82209e-08	0.149327	0.622	0.453	0.000561515
Arglu1	8.3879e-25	0.150621	0.564	0.335	2.5849e-20
Pnisr	2.51067e-22	0.167313	0.669	0.462	7.73712e-18
Ndufb9	2.11263e-07	0.206362	0.542	0.394	0.0065105
Rcn2	3.33445e-09	0.208196	0.536	0.395	0.000102758
Mat2a	3.62247e-24	0.212274	0.508	0.302	1.11634e-19
Slc1a3	7.39489e-12	0.217023	0.923	0.783	2.27888e-07
Actg1	8.40372e-21	0.222547	0.69	0.43	2.58977e-16
Tubb2b	2.2562e-12	0.236256	0.649	0.455	6.95293e-08
Hspa5	5.45883e-22	0.237715	0.54	0.338	1.68225e-17
Tkt	5.02105e-18	0.24234	0.522	0.33	1.54734e-13
Tecr	1.01217e-10	0.242538	0.634	0.45	3.11921e-06
Luzp2	4.90138e-29	0.248345	0.557	0.334	1.51046e-24
Tmed10	1.3392e-14	0.260615	0.557	0.379	4.12702e-10
Gapdh	2.9307e-23	0.264976	0.747	0.485	9.03155e-19
Tubb2a	5.62679e-10	0.275821	0.537	0.378	1.73401e-05
Hepacam	3.66921e-21	0.284379	0.6	0.387	1.13074e-16
Sdc4	2.61561e-27	0.293934	0.607	0.389	8.06054e-23
Tprkb	6.41221e-31	0.312241	0.536	0.299	1.97605e-26
Dynll1	4.98573e-20	0.34124	0.614	0.409	1.53645e-15
Scd2	7.47606e-18	0.35067	0.881	0.738	2.3039e-13
Elovl5	4.38784e-25	0.376778	0.501	0.292	1.3522e-20
S1pr1	4.22435e-23	0.379843	0.707	0.461	1.30182e-18
Hspa8	3.90836e-17	0.382039	0.684	0.472	1.20444e-12
Pmm1	8.8543e-13	0.382616	0.535	0.367	2.72863e-08
Mmd2	1.92016e-18	0.390599	0.73	0.518	5.91736e-14
Id2	6.89078e-26	0.397561	0.696	0.474	2.12353e-21
Gja1	1.66869e-50	0.420935	0.878	0.704	5.1424e-46
Plp1	1.22731e-50	0.42119	0.812	0.471	3.78221e-46
Acsl3	2.99045e-31	0.429757	0.794	0.613	9.21566e-27
Fermt2	7.46291e-33	0.445238	0.506	0.271	2.29985e-28
Prnp	1.87095e-32	0.448822	0.855	0.731	5.76571e-28
Ogt	6.37606e-33	0.449601	0.567	0.333	1.96491e-28
Luc7l2	2.55722e-37	0.518786	0.523	0.285	7.88059e-33
Nrxn1	7.10707e-42	0.546434	0.712	0.446	2.19019e-37
Gabrb1	3.93719e-43	0.555799	0.547	0.286	1.21332e-38
Pcdh10	7.16953e-42	0.576159	0.517	0.26	2.20943e-37
Neat1	2.23828e-43	0.590608	0.579	0.325	6.89769e-39
Nkain4	1.92078e-16	0.601416	0.626	0.448	5.91926e-12
Enho	4.27045e-38	0.606357	0.587	0.331	1.31603e-33
Lsamp	1.74838e-46	0.606847	0.7	0.415	5.38798e-42
Shisa4	2.20737e-41	0.621013	0.512	0.266	6.80244e-37
Arhgap5	3.84629e-48	0.634563	0.637	0.359	1.18531e-43
Ttc14	1.00115e-41	0.649322	0.503	0.267	3.08523e-37
Ednrb	1.37456e-45	0.649716	0.774	0.515	4.23597e-41
Serinc1	1.52878e-44	0.656185	0.615	0.346	4.71124e-40
Eno1	1.22382e-38	0.664576	0.552	0.3	3.77145e-34
Slc25a5	4.15328e-35	0.675606	0.679	0.426	1.27992e-30
Snrnp70	2.36966e-52	0.677654	0.619	0.339	7.30259e-48
Kif1b	2.95968e-52	0.681121	0.596	0.316	9.12084e-48
Acsbg1	1.02333e-41	0.700386	0.595	0.329	3.1536e-37
Msmo1	1.12971e-43	0.717001	0.639	0.362	3.48142e-39
Cnp	1.32497e-58	0.735644	0.556	0.265	4.08317e-54
Spag9	8.62981e-63	0.745456	0.546	0.257	2.65945e-58
Prpf4b	1.9319e-62	0.749482	0.518	0.239	5.95352e-58
Cadm2	3.72034e-55	0.756906	0.523	0.247	1.1465e-50
Ptprz1	1.78513e-66	0.766561	0.753	0.486	5.50123e-62
Qk	2.97315e-67	0.783166	0.728	0.456	9.16235e-63
Bcan	6.80896e-61	0.789566	0.775	0.491	2.09832e-56
Cd81	3.19616e-107	0.8114	0.937	0.774	9.8496e-103
Agpat5	1.2005e-51	0.813972	0.521	0.246	3.69959e-47
Ctsd	1.78081e-55	0.825768	0.607	0.323	5.48793e-51
Aplp1	6.13104e-59	0.834676	0.559	0.257	1.8894e-54
Rrbp1	1.39682e-67	0.837136	0.534	0.234	4.30459e-63
Phkg1	3.58697e-59	0.841046	0.519	0.239	1.1054e-54
Atp6v0b	1.45586e-58	0.861227	0.595	0.306	4.48654e-54
Son	1.84533e-67	0.865775	0.714	0.472	5.68675e-63
F3	2.5374e-60	0.875326	0.695	0.387	7.8195e-56
Cxcl14	5.6683e-65	0.88976	0.556	0.235	1.7468e-60
Phyhipl	1.35176e-68	0.89614	0.616	0.302	4.1657e-64
Pitpnc1	8.93353e-67	0.923217	0.571	0.268	2.75305e-62
Serpine2	1.38137e-74	0.931821	0.818	0.502	4.25698e-70
Ccdc88a	1.21915e-67	0.933454	0.549	0.248	3.75707e-63
Grina	1.88266e-62	0.93751	0.567	0.263	5.80181e-58
Ahcyl1	5.63983e-63	0.971383	0.547	0.253	1.73803e-58
Plpp3	3.88013e-114	0.975776	0.851	0.512	1.19574e-109
Cldn10	2.09265e-82	0.984477	0.805	0.494	6.44891e-78
Pla2g7	1.23225e-94	0.996215	0.791	0.479	3.79742e-90
Timp3	2.16663e-82	1.01593	0.75	0.419	6.67692e-78
Acsl6	2.24763e-78	1.03822	0.72	0.374	6.92652e-74
Htra1	3.10401e-98	1.05961	0.734	0.383	9.56563e-94
Chpt1	2.04683e-74	1.10324	0.529	0.225	6.3077e-70
Ntm	9.68518e-89	1.10414	0.652	0.301	2.98468e-84
Ntsr2	1.03456e-139	1.10526	0.882	0.597	3.18821e-135
Btbd17	8.8155e-73	1.14772	0.617	0.302	2.71667e-68
Sash1	6.13438e-77	1.18798	0.508	0.208	1.89043e-72
Hacd2	1.93809e-74	1.19896	0.547	0.23	5.97262e-70
Ank2	1.5272e-93	1.26181	0.591	0.252	4.70636e-89
Trim9	1.03575e-86	1.29419	0.547	0.221	3.19187e-82
Adgrg1	1.0713e-93	1.3066	0.583	0.233	3.30142e-89
Kcnj10	3.35916e-98	1.31535	0.63	0.261	1.03519e-93
Slc3a2	3.31972e-93	1.33688	0.627	0.273	1.02304e-88
Aqp4	2.23066e-131	1.33861	0.71	0.287	6.87423e-127
Gpr37l1	2.95842e-207	1.426	0.894	0.558	9.11697e-203
Nrcam	2.41704e-110	1.44761	0.56	0.193	7.44861e-106
Malat1	6.82845e-148	1.45639	0.955	0.9	2.10432e-143
Atp1a2	6.37604e-271	1.48258	0.957	0.746	1.9649e-266
Ramp1	1.37031e-117	1.50066	0.73	0.327	4.22288e-113
Nnat	1.22588e-85	1.55843	0.623	0.306	3.77779e-81
Paqr6	3.43443e-119	1.60172	0.551	0.175	1.05839e-114
Abhd3	3.59832e-128	1.61388	0.631	0.221	1.10889e-123
Atp1b2	1.88783e-201	1.61525	0.876	0.474	5.81772e-197
Atp2a2	8.65249e-123	1.62715	0.626	0.24	2.66644e-118
Xist	2.32798e-110	1.66818	0.581	0.261	7.17414e-106
Sparcl1	1.49657e-278	1.68929	0.991	0.581	4.61197e-274
Syne1	7.16429e-128	1.71357	0.524	0.15	2.20782e-123
Lars2	7.44784e-118	1.76992	0.552	0.185	2.2952e-113
Gria2	3.68515e-146	1.77042	0.647	0.216	1.13565e-141
Gm3764	6.5755e-169	1.77639	0.728	0.311	2.02637e-164
Slc25a18	2.2011e-120	1.82166	0.537	0.163	6.78312e-116
Ddhd1	5.39424e-147	1.84649	0.612	0.198	1.66234e-142
Macf1	1.009e-148	1.84694	0.686	0.292	3.10944e-144
Sparc	7.9391e-199	1.86891	0.828	0.377	2.44659e-194
Fut9	4.17859e-125	1.87895	0.502	0.14	1.28772e-120
Camk2g	7.8965e-133	1.88676	0.527	0.148	2.43347e-128
Ncam1	1.21748e-160	1.92402	0.648	0.214	3.7519e-156
Tlcd1	1.65444e-140	1.96161	0.569	0.17	5.09848e-136
mt.Nd3	1.00512e-161	1.97852	0.59	0.153	3.09747e-157
Gm26917	6.12933e-115	1.99006	0.534	0.18	1.88887e-110
Arxes2	3.15117e-136	2.02182	0.54	0.152	9.71096e-132
Fgfr3	2.24808e-170	2.05553	0.671	0.222	6.92791e-166
mt.Co2	4.72119e-202	2.10578	0.656	0.166	1.45493e-197
mt.Atp6	3.0507e-204	2.11764	0.657	0.166	9.40134e-200
Gpld1	5.37156e-176	2.12598	0.622	0.169	1.65535e-171
mt.Co3	2.84931e-204	2.12623	0.657	0.166	8.78071e-200
Slc7a10	7.65808e-220	2.13854	0.75	0.259	2.35999e-215
mt.Nd4	2.35437e-204	2.14883	0.655	0.166	7.25546e-200
AY036118	1.1638e-186	2.14945	0.642	0.178	3.58647e-182
mt.Cytb	4.3183e-205	2.16109	0.656	0.165	1.33077e-200
Gjb6	4.869e-190	2.20207	0.688	0.21	1.50048e-185
mt.Co1	5.69803e-209	2.2074	0.656	0.166	1.75596e-204
mt.Nd5	3.06274e-157	2.2095	0.55	0.137	9.43845e-153
mt.Nd2	1.01315e-206	2.22288	0.656	0.166	3.12222e-202
Slc6a1	9.75109e-220	2.23384	0.749	0.266	3.00499e-215
Timp4	9.40775e-132	2.24388	0.52	0.144	2.89919e-127
Gm42418	7.01244e-206	2.27804	0.825	0.466	2.16102e-201
Slc4a4	2.49102e-268	2.29713	0.795	0.297	7.67657e-264
mt.Nd1	8.13286e-203	2.29715	0.649	0.165	2.5063e-198
Tril	2.79489e-222	2.29767	0.713	0.192	8.61302e-218
Slc39a12	2.55024e-218	2.30735	0.69	0.174	7.85908e-214
Selenop	7.77854e-170	2.4491	0.553	0.131	2.39711e-165
Ptch1	1.70574e-246	3.21873	0.655	0.14	5.25659e-242
Slc6a9	8.25947e-242	4.24962	0.521	0.043	2.54532e-237
X5031439G07Rik	1.26721e-223	4.38278	0.5	0.049	3.90517e-219
Hnrnpa2b1	1.91579e-05	-0.490032	0.711	0.65	0.590389
Mlc1	4.68092e-05	-0.329605	0.656	0.604	1
Ndufc2	5.45576e-05	-0.644652	0.503	0.481	1
Apoe	0.000335036	0.146611	1	0.999	1
Slc25a4	0.000380245	-0.276768	0.7	0.642	1
Ubc	0.000493523	0.108916	0.743	0.601	1
Tmbim6	0.000533719	-0.672482	0.54	0.486	1
Tsc22d4	0.00106527	-0.443946	0.641	0.569	1
Atp5f1	0.00144078	-0.112816	0.541	0.42	1
Tspan3	0.00227195	-0.30206	0.669	0.604	1
Aldoa	0.00395657	-0.408443	0.574	0.517	1
Rps8	0.0692768	-0.474313	0.537	0.4	1
H3f3a	0.0791812	-0.520314	0.608	0.506	1
Cox7c	0.090179	-0.166193	0.588	0.465	1
Ppia	0.107678	-0.353717	0.705	0.507	1
Tmsb4x	0.124953	-0.230687	0.689	0.538	1
Fabp7	0.137833	-0.40511	0.618	0.503	1
Sec62	0.195343	-0.350411	0.549	0.447	1
Asrgl1	0.29654	-0.356214	0.555	0.47	1
Luc7l3	0.349189	-0.632958	0.547	0.438	1
Atp5h	0.502613	-0.379431	0.514	0.439	1
Tpt1	0.562376	-0.464038	0.632	0.504	1
Ndufa13	0.568398	-0.297559	0.593	0.499	1
Slc1a2	0.628769	-0.158268	0.897	0.847	1
Atp5a1	0.657603	-0.252044	0.528	0.443	1
Cox6c	0.719588	-0.167303	0.601	0.506	1
Slc25a3	0.724858	-0.393958	0.543	0.44	1
Rpl13	0.866757	-0.711623	0.571	0.432	1
Syt11	0.893473	-0.310796	0.608	0.503	1
Cox7a2	0.895311	-0.159925	0.502	0.436	1
Msi2	0.928604	-0.439132	0.54	0.446	1
Bsg	0.961626	-0.175943	0.558	0.472	1
Hsp90b1	0.96825	-0.258686	0.616	0.518	1
